# Supplementary material for: Molecular detection of bee pathogens in honey from various botanical origins
Source: PLoS One. 2025 Dec 10;20(12):e0336324. doi: 10.1371/journal.pone.0336324 (PMC12694878; doi:10.1371/journal.pone.0336324)
Supplement: S1 Table — (XLSX) [file pone.0336324.s001.xlsx]

## Sheet: Database
Table S1. Details and pathogen copies in the investigated honey samples
ID	Geographical classification	Region	Botanical Origin	DWV copies	CBPV copies	ABPV copies	KBV copies	BQCV copies	N. ceranae copies	C. mellificae copies	L. passim copies
1	Northeastern	Trentino South Tyrol	Multifloral	3.85064e+06	0	0	0	0	230.545	0	0
2	Insular	Sardinia	Multifloral	0	0	0	0	0	202.888	0	0
3	Northeastern	Veneto	Multifloral	461170	17750.6	0	0	0	0	0	0
4	Southern	Apulia	Marruca	0	15507.4	0	0	0	256.001	0	743302
5	Northeastern	Veneto	Multifloral	2.54245e+06	620145	0	0	0	0	0	0
6	Northeastern	Veneto	Multifloral	0	69971.8	0	0	0	0	0	0
7	Northeastern	Emilia-Romagna	Multifloral	0	0	0	0	0	0	0	0
8	Central	Tuscany	Multifloral	351778	442651	0	0	0	0	0	0
9	Central	Tuscany	Multifloral	0	69971.8	0	0	0	0	0	0
10	Northeastern	Friuli-Venezia Giulia	Multifloral	287410	32611.3	0	0	0	659.711	0	0
11	Southern	Abruzzo	Multifloral	0	36182.9	0	0	0	0	0	0
12	Southern	Campania	Multifloral	0	0	0	0	0	0	0	0
13	Northwestern	Lombardy	Multifloral	1.68215e+09	36182.9	0	0	0	879.865	0	0
14	Northwestern	Lombardy	Multifloral	3.28333e+06	0	0	0	0	0	0	0
15	Northeastern	Veneto	Multifloral	0	0	0	0	0	0	0	0
16	Northeastern	Veneto	Multifloral	2.09723e+06	104535	0	0	0	0	0	0
17	Northwestern	Lombardy	Multifloral	0	22260.4	0	0	0	0	0	1.14301e+06
18	Northeastern	Veneto	Maple	0	437347	0	0	0	0	0	0
19	Southern	Campania	Multifloral	821016	0	0	0	0	0	0	0
20	Northwestern	Piedmont	Multifloral	0	0	0	0	0	0	0	0
21	Northeastern	Veneto	Multifloral	4.20776e+06	0	0	0	0	0	0	0
22	Southern	Abruzzo	Multifloral	1.66299e+06	0	0	0	0	875.342	0	0
23	Northeastern	Emilia-Romagna	Multifloral	5.10717e+10	1651.07	0	0	0	85.6335	0	0
24	Northwestern	Lombardy	Multifloral	2.42469e+10	0	0	0	0	0	0	0
25	Insular	Sicily	Multifloral	3.61083e+06	0	0	0	0	0	0	0
26	Southern	Campania	Heather	1.28246e+06	0	0	0	0	0	0	0
27	Northeastern	Veneto	Ailanthus	929826	8081.95	0	0	0	0	0	0
28	Northeastern	Veneto	Chestnut	4.16254e+09	23651.6	0	0	0	598.967	0	2.15615e+07
29	Central	Tuscany	Chestnut	0	1261.32	0	0	0	0	0	0
30	Southern	Campania	Chestnut	817702	73261.3	0	0	0	87.1688	0	0
31	Southern	Campania	Acacia	1.52959e+06	0	0	0	0	361288	0	0
32	Insular	Sicily	Multifloral	868443	4581.15	0	0	0	0	0	0
33	Central	Lazio	Eucalyptus	311660	245578	0	0	0	82.0558	0	0
34	Northwestern	Piedmont	Linden	774232	13836.4	0	0	0	876.865	0	0
35	Northeastern	Emilia-Romagna	Multifloral	956671	3618.6	0	0	0	45.5236	0	0
36	Southern	Abruzzo	Multifloral	763193	0	0	0	0	465.879	0	0
37	Northwestern	Piedmont	Linden	573336	0	0	0	0	201.453	0	0
38	Northeastern	Veneto	Multifloral	0	0	0	0	0	111.507	0	0
39	Central	Lazio	Multifloral	890673	3181.16	0	0	0	203.722	0	0
40	Northeastern	Friuli-Venezia Giulia	Multifloral	875227	0	0	0	0	1532.76	0	0
41	Northeastern	Veneto	Multifloral	1.4183e+06	0	0	0	0	43.8686	0	0
42	Southern	Campania	Multifloral	0	0	0	0	0	101.823	0	0
43	Central	Umbria	Multifloral	775871	0	0	0	0	0	0	0
44	Northeastern	Emilia-Romagna	Multifloral	107739	110296	0	0	0	76.9644	0	0
45	Northwestern	Lombardy	Multifloral	0	76703.9	0	0	0	102.767	0	0
46	Insular	Sardinia	Multifloral	7.86352e+06	2784.95	0	0	0	6907.91	0	0
47	Central	Tuscany	Multifloral	2.44395e+06	3264.56	0	0	0	0	0	626097
48	Northeastern	Veneto	Multifloral	4.96211e+06	0	0	0	0	0	0	0
49	Central	Tuscany	Chestnut	1.16487e+07	2527.24	0	0	0	0	0	0
50	Northwestern	Lombardy	Honeydew	4.2248e+06	0	0	0	0	58.0901	0	449976
51	Central	Umbria	Thistle	5.16743e+06	0	0	0	0	0	0	0
52	Northeastern	Veneto	Multifloral	885989	42166.3	0	0	0	0	0	0
53	Northeastern	Trentino South Tyrol	Honeydew	2.43143e+06	613.205	0	0	5.14781e+06	312.647	0	0
54	Northeastern	Veneto	Multifloral	1.16432e+06	14166.2	0	0	572.562	0	0	0
55	Central	Lazio	Multifloral	861178	6969.98	0	0	0	0	0	0
56	Northeastern	Emilia-Romagna	Honeydew	0	3875.6	0	0	0	0	0	4.56119e+06
57	Southern	Basilicata	Multifloral	1.79931e+06	0	0	0	0	0	0	0
58	Northwestern	Lombardy	Honeydew	2.66848e+06	34608.2	0	0	0	102.456	0	0
59	Southern	Abruzzo	Multifloral	3.24732e+06	2990.34	0	0	0	0	0	0
60	Northwestern	Piedmont	Multifloral	1.67931e+07	0	0	0	0	0	0	0
61	Northwestern	Liguria	Multifloral	608042	0	0	0	0	0	0	0
62	Central	Tuscany	Multifloral	7.84254e+06	0	0	0	0	0	0	0
63	Central	Marche	Multifloral	2.06276e+06	0	0	0	0	0	0	0
64	Southern	Abruzzo	Sideritis	2.67523e+07	1558.9	0	0	0	134.534	0	0
65	Southern	Abruzzo	Sainfon	829249	0	0	0	0	358.156	0	0
66	Southern	Abruzzo	Coriander	566611	1860.65	0	0	0	1324.15	0	0
67	Central	Tuscany	Marruca	337294	0	0	0	0	0	0	0
68	Southern	Abruzzo	Coriander	2.01454e+06	0	0	0	0	1294.12	0	0
69	Southern	Abruzzo	Sideritis	745931	0	0	0	0	0	0	0
70	Southern	Abruzzo	Coriander	1.51728e+06	2069.55	0	0	0	0	0	0
71	Central	Tuscany	Marruca	1.32822e+06	0	0	0	0	0	0	0
72	Southern	Molise	Coriander	6.54517e+06	6003.71	0	0	0	247636	0	0
73	Southern	Molise	Coriander	6.85324e+06	1010.45	0	0	0	85.2321	0	0
74	Southern	Apulia	Coriander	744773	0	0	0	0	0	0	0
75	Insular	Sardinia	Thyme	1.44938e+06	0	0	0	0	152.425	0	0
76	Southern	Apulia	Clover	1.19407e+09	0	0	0	0	124.252	0	0
77	Southern	Apulia	Coriander	1.50535e+07	0	0	0	0	0	0	0
78	Southern	Abruzzo	Sainfon	1.55385e+06	17118.2	1529.57	0	0	153.078	0	0
79	Southern	Apulia	Coriander	1.79673e+06	0	0	0	0	0	0	0
80	Central	Tuscany	Marruca	5.4547e+07	892.409	0	0	0	0	0	0
81	Southern	Apulia	Marruca	1.17586e+08	3044.73	0	0	0	387.656	0	0
82	Southern	Molise	Coriander	0	1141.82	0	0	0	587.138	0	0
83	Southern	Apulia	Clover	0	445168	0	0	0	0	0	0
84	Southern	Apulia	Coriander	0	423648	0	0	0	403.435	0	0
85	Southern	Basilicata	Clover	285955	1705.61	0	0	0	0	0	0
86	Southern	Basilicata	Coriander	216930	0	0	0	0	0	0	0
87	Southern	Basilicata	Coriander	629026	9190.02	0	0	0	0	0	0
88	Central	Tuscany	Lavander	0	0	0	0	0	329594	0	5.63965e+06
89	Southern	Molise	Coriander	0	8517.94	0	0	0	231.235	0	0
90	Southern	Basilicata	Lavander	5.69778e+07	0	0	0	0	564.524	0	0
91	Northeastern	Trentino South Tyrol	Ailanthus	456074	0	0	0	0	88631.4	0	0
92	Central	Lazio	Ailanthus	0	1099.35	0	0	0	34671.8	0	0
93	Central	Lazio	Ailanthus	655937	1069.62	0	0	0	443214	0	0
94	Southern	Abruzzo	Sideritis	0	1220.82	0	0	0	290040	0	0
95	Southern	Abruzzo	Coriander	3.26828e+06	0	0	0	0	10323	0	0
96	Southern	Molise	Coriander	0	891.059	0	0	0	0	0	1.42884e+06
97	Southern	Molise	Coriander	0	0	0	0	0	168.094	0	0
98	Southern	Apulia	Marruca	247122	5077.16	0	0	0	0	0	0
99	Southern	Molise	Coriander	379651	0	0	0	0	0	0	0
100	Insular	Sardinia	Asphodel	639237	46477.2	0	0	0	0	0	0
101	Insular	Sardinia	Asphodel	610110	0	0	0	0	564.242	0	0
102	Insular	Sardinia	Lavander	411405	0	0	0	0	0	0	0
103	Insular	Sardinia	Lavander	1.6915e+11	0	0	0	0	0	0	0
104	Southern	Apulia	Rosemary	366691	0	0	0	0	0	0	5.16597e+07
105	Central	Umbria	Ivy	0	0	0	0	0	0	0	0
106	Southern	Apulia	Rosemary	0	0	0	0	0	0	0	0
107	Southern	Apulia	Cherry	0	0	0	0	0	622.671	0	0
108	Southern	Apulia	Ivy	0	0	0	0	0	253.935	0	1.34527e+07
109	Southern	Apulia	Cherry	0	0	0	0	0	0	0	1.88111e+07
110	Insular	Sardinia	Carob	0	0	0	0	0	0	0	0
111	Insular	Sardinia	Lavander	0	0	0	0	0	0	0	1.12155e+06
112	Northeastern	Emilia-Romagna	False Indico	0	0	0	0	0	573.234	0	0
113	Insular	Sardinia	Lavander	492324	21116.9	0	0	0	0	0	0
114	Insular	Sardinia	Lavander	0	0	0	0	0	0	0	0
115	Southern	Apulia	Rosemary	89534	13805.8	0	0	0	0	0	0
116	Northwestern	Piedmont	Cherry	3.20493e+06	9653.76	0	0	0	0	0	0
117	Southern	Apulia	Rosemary	0	0	0	0	0	0	0	0
118	Southern	Apulia	Fenugreek	0	0	0	0	0	62317.6	0	0
119	Southern	Molise	Coriander	0	11369.8	0	0	0	334.966	0	0
120	Southern	Campania	Ivy	0	0	0	0	0	0	0	0
121	Southern	Abruzzo	Savory	49745.4	0	0	0	0	0	0	0
122	Northwestern	Lombardy	False Indico	0	0	0	0	0	3.08088e+06	0	0
123	Southern	Apulia	Fenugreek	0	0	0	0	0	186414	0	0
124	Southern	Basilicata	False Indico	578376	0	0	0	0	333.113	0	2.77199e+07
125	Insular	Sardinia	Teucrium	1.28689e+07	0	3.52293e+06	0	0	0	0	0
126	Southern	Molise	Coriander	611334	0	0	0	0	0	0	0
127	Southern	Apulia	Coriander	423293	0	0	0	0	9621.59	0	0
128	Southern	Basilicata	Clover	120610	0	0	0	0	0	0	0
129	Southern	Apulia	Coriander	2.49779e+07	0	0	0	0	0	0	2.9818e+06
130	Southern	Apulia	Coriander	1.59578e+08	0	0	0	0	67.4656	0	0
131	Southern	Molise	Coriander	6.45455e+07	0	0	0	0	0	0	0
132	Southern	Campania	Clover	2.17057e+06	0	0	0	0	0	0	0
133	Southern	Abruzzo	Coriander	523059	0	0	0	0	339873	0	0
134	Southern	Molise	Coriander	0	0	0	0	0	1653.61	0	0
135	Southern	Apulia	Marruca	0	0	0	0	0	886655	0	0
136	Southern	Abruzzo	Sideritis	2.30798e+09	0	0	0	0	45687.3	0	0
137	Southern	Campania	Coriander	309628	0	0	0	0	2604.35	0	0
138	Southern	Abruzzo	Marruca	222390	0	0	0	0	0	0	0
139	Northwestern	Piedmont	Reynoutria	0	0	5010.97	0	0	116.739	0	0
140	Insular	Sardinia	Lavander	353199	0	0	0	0	119.695	0	0
141	Southern	Apulia	Marruca	260221	0	0	0	0	48765.6	0	0
142	Southern	Abruzzo	Cherry	580605	98640.1	0	0	0	0	0	0
143	Southern	Apulia	Ivy	0	8800.83	0	0	0	87.0329	0	945228
144	Southern	Apulia	Rosemary	1.04866e+06	2.06521e+06	0	0	0	54.5202	0	0
145	Insular	Sardinia	Asphodel	497562	25005.4	0	0	0	0	0	0
146	Southern	Apulia	Coriander	1.72363e+07	6231.05	0	0	0	149.964	0	0
147	Northwestern	Piedmont	Cherry	1.29166e+06	28476.8	0	0	0	0	0	0
148	Insular	Sardinia	Cistus	160230	0	0	0	0	0	0	0
149	Northwestern	Piedmont	Cherry	1.44423e+07	0	0	0	0	994712	0	0
150	Insular	Sardinia	Lavander	7.64666e+06	0	0	0	0	0	0	0
151	Insular	Sardinia	Lavander	446014	0	0	0	0	0	0	0
152	Insular	Sardinia	Lavander	1.38831e+07	0	0	0	0	35.5507	0	0
153	Insular	Sardinia	Lavander	8.72553e+09	0	0	0	0	0	0	0
154	Central	Marche	Coriander	1.17328e+06	0	0	0	0	309.388	0	0
155	Southern	Abruzzo	Sideritis	492204	0	0	0	0	0	0	0
156	Southern	Abruzzo	Sideritis	367299	0	0	0	0	0	0	0
157	Insular	Sardinia	Thyme	1.5284e+06	0	0	0	0	0	0	0
158	Southern	Molise	Coriander	0	0	0	0	0	0	0	0
159	Central	Tuscany	Sainfon	1.42141e+06	0	0	0	0	0	0	0
160	Southern	Abruzzo	Sainfon	4.08375e+10	0	0	0	0	0	0	0
161	Southern	Molise	Coriander	4.14158e+06	35180.6	0	0	0	0	0	0
162	Southern	Molise	Coriander	1.77904e+10	0	0	0	0	0	0	0
163	Northeastern	Emilia-Romagna	Coriander	1.38387e+08	0	0	0	0	0	0	0
164	Northeastern	Emilia-Romagna	Linden	1.70912e+07	9818.75	0	0	0	33.9677	0	0
165	Northeastern	Emilia-Romagna	Multifloral	1.16628e+09	0	0	0	0	0	0	0
166	Northeastern	Veneto	Dandelion	6.95302e+06	0	0	0	0	0	0	0
167	Central	Marche	Rapeseed	5.91788e+09	128608	0	0	0	0	0	0
168	Insular	Sardinia	Eucalyptus	4.3384e+06	0	0	0	0	0	0	0
169	Northeastern	Veneto	Dandelion	3.92346e+06	7977.13	0	0	0	0	0	0
170	Insular	Sicily	Multifloral	4.5003e+06	594695	0	0	0	0	0	0
171	Southern	Apulia	Cherry	1.73055e+06	0	0	0	0	607.456	0	0
172	Southern	Apulia	Citrus	987892	0	0	0	0	96.977	0	0
173	Insular	Sicily	Citrus	90250.9	0	0	0	0	546.755	0	0
174	Northeastern	Veneto	Multifloral	823419	56933	0	0	0	166.998	0	0
175	Northeastern	Veneto	Rapeseed	1.21754e+13	11969.7	0	0	0	682.207	0	0
176	Northwestern	Piedmont	Acacia	1.45707e+12	146771	0	0	0	93.4358	0	0
177	Northwestern	Piedmont	Dandelion	6.41588e+07	219450	0	0	0	204.456	0	0
178	Northeastern	Veneto	Dandelion	1.98902e+07	5225.09	0	0	0	114295	0	0
179	Northeastern	Veneto	Acacia	912175	19892.7	0	0	0	1.04635e+06	0	0
180	Northwestern	Lombardy	Rapeseed	6.97014e+07	203252	0	0	0	760.485	0	0
181	Northwestern	Lombardy	Dandelion	1.13779e+07	0	0	0	0	122.726	0	0
182	Northwestern	Lombardy	Multifloral	2.25122e+06	202256	0	0	0	0	0	0
183	Northwestern	Lombardy	Acacia	1.20976e+07	30382.5	0	0	0	456.577	0	9.44826e+06
184	Northwestern	Lombardy	Dandelion	1.15348e+06	60751.5	0	0	0	0	0	0
185	Northwestern	Lombardy	Rapeseed	521621	1.83475e+06	0	0	0	80.133	0	0
186	Northwestern	Lombardy	Rapeseed	700640	0	0	0	0	0	0	0
187	Insular	Sicily	Citrus	450926	322582	0	0	0	0	0	0
188	Northwestern	Piedmont	Acacia	880520	60029.7	0	0	0	188.406	0	0
189	Northwestern	Lombardy	Acacia	1.11445e+06	64424.5	0	0	0	0	0	0
190	Northeastern	Veneto	Dandelion	569638	12154.9	0	0	0	19477.1	0	0
191	Central	Lazio	French honeysuckle	1.54889e+09	0	0	0	0	0	0	0
192	Central	Tuscany	Acacia	5.14286e+06	8.47912e+09	0	0	0	0	0	0
193	Northwestern	Piedmont	Acacia	2.63204e+06	0	1061.8	0	0	0	0	0
194	Southern	Calabria	Acacia	1.99136e+08	0	0	0	0	567.466	0	0
195	Southern	Calabria	Acacia	4.54456e+07	243105	0	0	0	37.553	0	0
196	Southern	Calabria	Acacia	1.6348e+06	0	0	0	0	98.4568	0	0
197	Southern	Calabria	Acacia	1.23494e+06	22416.9	0	0	0	0	0	0
198	Southern	Basilicata	Citrus	561208	12747.5	0	0	0	108.184	0	0
199	Northwestern	Lombardy	Dandelion	7.86141e+06	10275	0	0	0	1.83966e+06	0	0
200	Central	Tuscany	Acacia	1.34824e+12	39939.6	0	0	0	65198.2	0	0
201	Northwestern	Piedmont	Acacia	7.36574e+06	0	0	0	0	829755	0	1.46627e+06
202	Southern	Abruzzo	Acacia	2.11946e+06	0	0	0	0	567.568	0	0
203	Northwestern	Lombardy	Acacia	292536	0	0	0	0	1.17484e+07	0	687533
204	Southern	Apulia	Multifloral	738026	0	0	0	0	157.722	0	0
205	Northwestern	Piedmont	Acacia	3.79579e+12	0	0	0	0	0	0	0
206	Northwestern	Lombardy	Ailanthus	2.26758e+09	17099.2	0	0	0	0	0	0
207	Southern	Abruzzo	Acacia	5.79481e+07	135402	0	0	0	0	0	0
208	Southern	Abruzzo	Acacia	1.123e+08	13541.1	0	0	0	0	0	0
209	Southern	Apulia	Citrus	1.41069e+08	0	0	0	0	431.132	0	0
210	Southern	Apulia	Cherry	2.25186e+07	0	0	0	0	240.04	0	0
211	Southern	Apulia	Citrus	1.44422e+07	10402.2	0	0	0	0	0	0
212	Central	Umbria	Rapeseed	7.28157e+06	0	0	0	0	42.9178	0	0
213	Central	Umbria	Heather	4.02395e+06	644117	0	0	0	231.124	0	0
214	Central	Tuscany	Heather	6.87633e+10	9589.82	0	0	0	1248.66	0	1.2477e+07
215	Insular	Sardinia	Multifloral	4.3582e+07	48049.8	0	0	0	0	0	0
216	Northwestern	Piedmont	Acacia	9.12075e+06	71351.2	0	0	0	0	0	0
217	Northwestern	Lombardy	Acacia	3.16833e+06	27392	0	0	0	342.121	0	0
218	Insular	Sardinia	Strawberry tree	3.86589e+07	51896.9	0	0	0	716.749	0	0
219	Insular	Sardinia	Strawberry tree	3.09478e+06	2.20805e+07	0	0	0	155.514	0	0
220	Southern	Basilicata	Citrus	304555	56988.1	0	0	0	241.644	0	0
221	Northwestern	Liguria	Heather	1.14993e+06	17257	0	0	0	0	0	0
222	Northwestern	Liguria	Heather	2.76263e+06	8.38879e+06	0	0	0	0	0	0
223	Northwestern	Lombardy	Acacia	416344	19372.5	0	0	0	0	0	0
224	Insular	Sardinia	French honeysuckle	9.64864e+06	34352.7	0	0	823.58	0	0	0
225	Insular	Sardinia	Thistle	1.87039e+07	522077	0	0	0	178.657	0	0
226	Northeastern	Emilia-Romagna	Multifloral	5.64304e+06	0	0	0	0	458.655	0	0
227	Northwestern	Piedmont	Acacia	5.49928e+10	135326	0	0	0	0	0	0
228	Northwestern	Lombardy	Dandelion	3.60987e+06	0	0	0	0	250.265	0	0
229	Northwestern	Lombardy	Acacia	0	2.07139e+11	0	0	0	231.498	0	0
230	Insular	Sicily	French honeysuckle	682417	66779.5	0	0	0	0	0	0
231	Insular	Sardinia	Rosemary	1.74133e+06	8209.93	0	0	0	354.155	0	0
232	Insular	Sardinia	Multifloral	297821	2.42378e+06	0	0	0	669.38	0	0
233	Insular	Sardinia	Rosemary	2.01957e+07	5.63807e+06	0	0	507.801	0	0	0
234	Insular	Sardinia	Citrus	3.91375e+06	9666.79	0	0	0	189.415	0	0
235	Insular	Sardinia	Heather	851751	7381.93	0	0	0	0	0	6.97408e+06
236	Insular	Sardinia	Thistle	1.25732e+08	15056.4	0	0	1514	3058.07	0	0
237	Insular	Sardinia	Thistle	969888	5.37997e+06	0	0	0	268.14	0	0
238	Insular	Sardinia	Citrus	1.05209e+06	29010.2	0	0	275.213	0	0	0
239	Insular	Sardinia	Strawberry tree	3.80755e+07	0	0	0	0	559.987	0	0
240	Northeastern	Emilia-Romagna	Acacia	274956	0	0	0	0	0	0	0
241	Central	Lazio	Acacia	1.83931e+11	5987.04	0	0	0	515.51	0	0
242	Insular	Sardinia	Citrus	2.84834e+10	1.207e+07	0	0	0	159.002	0	0
243	Insular	Sardinia	Heather	318888	0	0	0	0	205.445	0	0
244	Northwestern	Piedmont	Multifloral	5.35211e+06	6712.94	0	0	0	0	0	0
245	Northeastern	Friuli-Venezia Giulia	Acacia	2.25236e+06	0	0	0	0	0	0	0
246	Southern	Campania	Heather	0	13444.7	0	0	0	0	0	0
247	Southern	Campania	Strawberry tree	219644	9919.52	0	0	0	230.427	0	0
248	Northwestern	Lombardy	Heather	4.90971e+06	55811.5	0	0	0	0	0	0
249	Southern	Campania	Strawberry tree	1.95612e+10	52280.5	0	0	0	0	0	0
250	Southern	Campania	Multifloral	1.81013e+11	0	0	0	0	0	0	0
251	Southern	Apulia	Citrus	3.08971e+09	456003	0	0	0	587.547	0	0
252	Southern	Basilicata	Citrus	5.81088e+06	8193.19	0	0	0	0	0	0
253	Southern	Basilicata	French honeysuckle	6.48862e+06	1.49818e+07	0	0	0	137.764	0	0
254	Southern	Basilicata	French honeysuckle	8.58804e+06	135933	0	0	0	254.487	0	0
255	Insular	Sardinia	Multifloral	1.46985e+10	0	0	0	0	0	0	6.39721e+06
256	Insular	Sicily	Multifloral	6.39969e+06	27853.4	0	0	0	204.339	0	0
257	Southern	Basilicata	Citrus	2.34944e+07	886056	0	0	0	1834.21	0	0
258	Insular	Sardinia	Asphodel	2.82466e+06	4.41523e+09	0	0	627.88	0	0	0
259	Northwestern	Liguria	Heather	6.86131e+06	66200.4	0	0	0	0	0	0
260	Northwestern	Liguria	Honeydew	192915	20155.4	0	0	0	0	0	0
261	Insular	Sardinia	Strawberry tree	390785	1.66507e+10	0	0	0	0	0	0
262	Northwestern	Lombardy	Heather	1.45392e+06	0	0	0	0	15331.4	0	0
263	Northwestern	Lombardy	Heather	312681	56285.2	0	0	0	8884.82	0	0
264	Insular	Sicily	Citrus	380899	68407.5	0	0	0	2.39759e+06	0	0
265	Northwestern	Lombardy	Multifloral	629672	0	0	0	0	83872.4	0	0
266	Southern	Campania	Heather	699784	5.66217e+07	0	0	0	4.84602e+06	0	0
267	Southern	Apulia	Citrus	9.35055e+06	1.31894e+09	0	0	0	1.741e+06	0	0
268	Southern	Apulia	Citrus	1.82442e+06	0	243.523	0	0	206.764	0	0
269	Southern	Apulia	Multifloral	735369	0	0	0	0	16478.2	0	0
270	Northwestern	Lombardy	Acacia	522207	10928.1	0	0	0	0	0	0
271	Southern	Basilicata	Citrus	519545	152211	0	0	0	0	0	0
272	Northwestern	Liguria	Heather	945837	0	0	0	0	0	0	0
273	Northeastern	Emilia-Romagna	Acacia	473240	0	0	0	0	89.9185	0	0
274	Central	Tuscany	Heather	24611.8	0	0	0	0	189.654	0	908088
275	Northwestern	Piedmont	Acacia	902928	8.28313e+06	0	0	0	20104.7	0	0
276	Insular	Sardinia	Heather	1.75411e+06	2.70674e+06	0	0	0	0	0	0
277	Insular	Sardinia	Citrus	1.82899e+07	264532	0	0	0	258.455	0	0
278	Insular	Sardinia	Rosemary	2.98881e+06	185160	0	0	0	0	0	0
279	Southern	Apulia	Asphodel	1.04869e+06	1.32822e+06	0	0	0	134.992	0	0
280	Southern	Apulia	Citrus	457581	6.81212e+06	0	0	0	158.321	0	0
281	Southern	Basilicata	Multifloral	445258	537892	0	0	1485.7	11569.3	0	0
282	Insular	Sardinia	Citrus	375872	495054	0	0	0	0	0	0
283	Southern	Calabria	Citrus	2.13836e+06	1.07756e+06	0	0	0	0	0	0
284	Insular	Sardinia	Citrus	867300	516441	0	0	0	1810.07	0	0
285	Northwestern	Piedmont	Acacia	1.3517e+06	497970	0	0	0	369.255	0	0
286	Insular	Sardinia	Heather	456370	1.24292e+06	0	0	0	0	0	0
287	Southern	Campania	Citrus	2.31855e+06	2.1409e+06	0	0	0	0	0	1.05294e+06
288	Southern	Campania	Acacia	8.60499e+06	2.06776e+06	0	0	0	0	0	0
289	Southern	Basilicata	Citrus	2.5099e+06	907611	0	0	0	406.593	0	0
290	Southern	Apulia	Asphodel	2.72616e+10	670429	0	0	0	2.39378e+06	0	0
291	Southern	Apulia	Citrus	1.17758e+07	567876	0	0	0	35847	0	0
292	Northwestern	Piedmont	Acacia	1.89899e+06	1.73052e+06	0	0	0	357.603	0	0
293	Northwestern	Lombardy	Acacia	2.68274e+06	3.75284e+06	0	0	0	10125.5	0	0
294	Insular	Sardinia	Strawberry tree	0	2.66207e+06	0	0	0	530.035	0	0
295	Northwestern	Lombardy	Dandelion	0	5.88299e+07	0	0	0	0	0	0
296	Northwestern	Lombardy	Acacia	793043	929889	0	0	0	0	0	0
297	Central	Marche	Rapeseed	367597	2.39643e+06	0	0	0	0	0	0
298	Southern	Calabria	Citrus	180090	1.40971e+06	0	0	0	741.15	0	0
299	Northwestern	Lombardy	Acacia	0	452758	0	0	0	256.215	0	0
300	Northwestern	Lombardy	Dandelion	0	2.52982e+06	0	0	0	95.2415	0	0
301	Insular	Sardinia	Strawberry tree	891336	637961	0	0	0	128.081	0	0
302	Southern	Calabria	Citrus	456043	1.31721e+06	0	0	0	266091	0	0
303	Insular	Sardinia	Strawberry tree	1.19787e+06	2.0891e+06	0	0	0	560.215	0	0
304	Insular	Sardinia	Citrus	940420	39174.1	0	0	0	0	0	0
305	Southern	Molise	French honeysuckle	3.13922e+06	11756.8	0	0	0	0	0	0
306	Insular	Sardinia	Strawberry tree	2.06429e+06	13640.7	0	0	0	0	0	0
307	Insular	Sardinia	Strawberry tree	6.1174e+08	6089.85	0	0	0	3722.02	0	0
308	Insular	Sardinia	Asphodel	3.2693e+07	35118.4	0	0	0	169.083	0	0
309	Insular	Sardinia	Asphodel	1.2121e+06	32955.4	0	0	0	209.494	0	0
310	Insular	Sardinia	Heather	1.81332e+07	35157.6	0	0	0	0	0	0
311	Insular	Sardinia	Honeydew	5.8027e+06	0	0	0	0	150.35	0	0
312	Insular	Sardinia	Strawberry tree	4.71195e+10	12953.7	0	0	489.347	0	0	0
313	Insular	Sardinia	Multifloral	1.22793e+08	0	0	0	0	0	0	0
314	Northeastern	Veneto	Multifloral	1.58633e+06	12468.8	0	0	0	0	0	0
315	Northwestern	Piedmont	Chestnut	2.03834e+06	70659.6	0	0	0	251.415	0	1.47253e+07
316	Southern	Abruzzo	Multifloral	2.6044e+06	0	0	0	0	316903	0	0
317	Southern	Apulia	Multifloral	2.01236e+10	35404	0	0	0	7119.13	0	0
318	Northwestern	Lombardy	Alpine Wildflower	8.64314e+06	0	2.44108e+08	0	0	1.42182e+06	0	0
319	Insular	Sicily	Ailanthus	4.82406e+06	2.10034e+06	0	0	242.701	358.265	0	0
320	Southern	Calabria	French honeysuckle	3.25803e+06	0	0	0	615.164	1097.78	0	0
321	Southern	Calabria	Multifloral	1.05757e+06	5991.77	0	0	0	0	0	0
322	Northwestern	Lombardy	Multifloral	479753	69726.4	0	0	0	1595.97	0	0
323	Southern	Abruzzo	French honeysuckle	1.00265e+06	288636	0	0	0	415.454	0	0
324	Insular	Sardinia	French honeysuckle	464575	2.84379e+08	2.3424e+07	0	317.77	166.867	0	0
325	Northwestern	Piedmont	Multifloral	5.37293e+07	3.62126e+06	906.326	0	584.925	214.145	0	0
326	Central	Umbria	Multifloral	2.45571e+06	2.96066e+11	304.148	0	1442.82	298.631	0	0
327	Central	Umbria	Honeydew	415795	1.80987e+06	0	0	0	156.555	0	0
328	Central	Umbria	Multifloral	1.14031e+06	105098	0	0	0	51435.3	0	0
329	Southern	Abruzzo	Multifloral	86519.2	182016	0	0	602.773	258.069	0	0
330	Southern	Abruzzo	Multifloral	5.40428e+07	101042	0	0	0	38.7172	0	0
331	Northeastern	Veneto	Multifloral	1.67217e+06	264514	0	0	995.933	0	0	0
332	Central	Lazio	Multifloral	1.76125e+11	49289.2	0	0	6204.51	75.4646	0	0
333	Northwestern	Lombardy	Rhododendron	5.61097e+07	10006.2	0	0	801.688	0	0	0
334	Northwestern	Piedmont	Chestnut	2.54341e+08	63507.3	0	0	175366	123.344	0	0
335	Northwestern	Piedmont	Alpine Wildflower	2.21794e+07	18473.1	0	0	160.182	0	0	0
336	Northeastern	Trentino South Tyrol	Rhododendron	2.19711e+07	6.54808e+06	5.64605e+08	0	1404.63	38717.3	0	0
337	Southern	Molise	Multifloral	4.20584e+07	5540.26	0	0	194.732	0	0	0
338	Central	Lazio	Chestnut	1.41488e+07	48390.4	0	0	2080.95	245.365	0	0
339	Northwestern	Piedmont	Alpine Wildflower	6.24926e+06	11130.3	0	0	0	258.576	0	0
340	Insular	Sardinia	Eucalyptus	2.43006e+07	0	0	0	0	0	0	0
341	Southern	Apulia	French honeysuckle	8.34236e+06	0	0	0	151.146	0	0	0
342	Central	Lazio	Multifloral	5.16575e+06	0	0	0	3156.84	330980009	0	0
343	Northeastern	Veneto	Chestnut	9.71426e+06	0	0	0	2989.18	0	0	0
344	Northeastern	Friuli-Venezia Giulia	Multifloral	3.81395e+06	0	0	0	0	367.412	0	0
345	Southern	Basilicata	Multifloral	733584	1.33392e+06	0	0	1947.55	0	0	0
346	Insular	Sicily	Thistle	1.35314e+06	78.6686	0	0	4043.32	235.464	0	0
347	Insular	Sicily	Multifloral	1.8016e+06	30.0787	0	0	224.494	0	0	0
348	Southern	Molise	Multifloral	2.54261e+08	0	0	0	1213.21	67.868	0	0
349	Southern	Molise	French honeysuckle	4.05079e+07	2.19791	0	0	0	278.57	0	0
350	Northwestern	Lombardy	Multifloral	2.54742e+11	3.47956	0	0	1484.3	0	0	0
351	Insular	Sardinia	Eucalyptus	7.51528e+08	29371.4	385.707	0	1015.32	311.712	0	0
352	Insular	Sardinia	Eucalyptus	1.8205e+11	0	1427.21	0	0	0	0	0
353	Insular	Sardinia	French honeysuckle	8.21559e+10	0	1186.08	0	0	0	0	0
354	Central	Lazio	Chestnut	9.34608e+06	8.62375	0	0	4570.31	0	0	0
355	Insular	Sicily	French honeysuckle	2.66042e+06	0	0	0	522.241	0	0	0
356	Northeastern	Trentino South Tyrol	Honeydew	3.33763e+06	0	0	0	522.241	65798.3	0	0
357	Insular	Sardinia	Eucalyptus	4.73853e+06	0	0	0	4207.65	133.564	0	0
358	Northeastern	Trentino South Tyrol	Alpine Wildflower	4.91105e+06	0	0	0	1428.43	1247.16	0	0
359	Northeastern	Trentino South Tyrol	Rhododendron	1.76761e+06	0	0	0	399.563	803.395	0	0
360	Southern	Basilicata	Eucalyptus	8.47978e+06	0	0	0	0	168.526	0	0
361	Insular	Sardinia	Multifloral	2.40292e+06	0	0	0	0	0	0	0
362	Northwestern	Piedmont	Rhododendron	3.26556e+06	0	0	0	0	763.959	0	0
363	Insular	Sicily	Eucalyptus	5.90073e+10	0	0	0	0	713.541	0	0
364	Insular	Sicily	Thyme	1.0153e+09	0	478.186	0	0	0	0	0
365	Northeastern	Veneto	Chestnut	7.99549e+10	1.55639	0	0	1338.97	80.9665	0	0
366	Southern	Campania	Honeydew	2.09663e+10	0	0	0	242.802	352.098	0	0
367	Northwestern	Piedmont	Chestnut	1.77516e+07	0	0	0	242.802	0	0	0
368	Northwestern	Piedmont	Rhododendron	6.58743e+09	3.53118	11028.6	0	0	842.192	0	0
369	Northwestern	Aosta Valley	Chestnut	6.7723e+06	738431	0	0	0	188.858	0	0
370	Northeastern	Veneto	Chestnut	9.67148e+06	0	0	0	0	1271.86	0	0
371	Northwestern	Piedmont	Linden	1.84991e+07	0	0	0	0	1972.7	0	0
372	Northwestern	Lombardy	Linden	2.12661e+07	0	0	0	0	30.8457	0	0
373	Northwestern	Liguria	Multifloral	1.56641e+07	0	0	0	1246.67	159.968	0	0
374	Central	Umbria	Multifloral	7.52666e+06	0	0	0	4651.06	160.095	0	0
375	Northwestern	Liguria	Multifloral	1.58369e+12	0	767.03	0	10317.3	426.736	0	0
376	Northwestern	Liguria	Honeydew	1.7116e+08	0	0	0	2888.78	743.042	0	0
377	Northwestern	Liguria	Multifloral	7.69458e+06	0	0	0	0	1962.02	0	0
378	Southern	Abruzzo	French honeysuckle	2.41427e+06	0	0	0	0	691.04	0	0
379	Central	Tuscany	Linden	1.89354e+07	0	0	0	0	1.56748e+07	0	0
380	Southern	Apulia	Multifloral	2.58752e+06	0	0	0	1087.39	5656.68	0	0
381	Southern	Basilicata	Multifloral	2.04145e+10	0	0	0	0	651.388	0	0
382	Southern	Basilicata	Eucalyptus	1.76459e+07	0	0	0	602.045	10672.9	0	0
383	Southern	Basilicata	Thistle	6.86484e+06	0	0	0	0	1.09336e+07	0	0
384	Northeastern	Trentino South Tyrol	Multifloral	1.76775e+07	0	0	0	0	740.682	0	0
385	Northeastern	Trentino South Tyrol	Rhododendron	1.3065e+06	0	0	0	0	3035.73	0	0
386	Southern	Campania	Multifloral	86519.2	0	0	0	0	741677	0	0
387	Southern	Calabria	Multifloral	0	0	0	0	0	510.336	0	0
388	Southern	Calabria	Chestnut	2.18582e+06	0	0	0	1087.39	1317.75	0	0
389	Central	Marche	Linden	541908	0	0	0	0	432.736	0	0
390	Insular	Sardinia	Eucalyptus	9.39206e+09	0	0	0	131.71	1042.53	0	0
391	Southern	Apulia	Multifloral	2.50672e+06	0	0	0	0	17894.7	0	0
392	Insular	Sicily	Multifloral	3.15889e+07	0	0	0	0	75.4362	0	0
393	Central	Tuscany	Multifloral	0	52.7645	4348.49	0	0	91015.4	0	0
394	Southern	Molise	Multifloral	0	0	0	0	0	124.056	0	0
395	Northwestern	Lombardy	Chestnut	3.32572e+06	0	0	0	0	3.25258e+06	0	0
396	Northeastern	Emilia-Romagna	Multifloral	5.98333e+08	0	0	0	0	93092.7	0	0
397	Northwestern	Piedmont	Multifloral	5.2118e+07	0	1.66972e+08	0	0	200.32	0	0
398	Central	Marche	Honeydew	7.5843e+06	0	1075.6	0	0	1.07442e+07	0	0
399	Central	Marche	Multifloral	1.33537e+06	0	0	0	0	258.101	0	0
400	Northeastern	Emilia-Romagna	Multifloral	1.91158e+06	0	0	0	0	839.043	0	0
401	Northeastern	Emilia-Romagna	Chestnut	1.46053e+06	0	334.013	0	0	672.053	0	0
402	Southern	Apulia	Multifloral	1.64374e+11	0	350.396	0	0	547.301	0	0
403	Northwestern	Liguria	Chestnut	2.2513e+07	0	0	0	0	480.744	0	0
404	Northwestern	Lombardy	Linden	8.47109e+09	0	0	0	0	570.962	0	0
405	Southern	Apulia	Thistle	4.32165e+11	0	0	0	508.64	218.645	0	0
406	Northwestern	Lombardy	Linden	3.02785e+13	0	0	0	0	754.258	0	0
407	Central	Tuscany	Multifloral	5.09052e+10	0	0	0	0	1957.85	0	0
408	Central	Tuscany	Multifloral	1.83721e+07	0	2650.71	0	0	839.289	0	0
409	Southern	Apulia	Multifloral	1.38394e+06	0	0	0	503.192	954.772	0	0
410	Southern	Campania	Honeydew	9.83399e+06	0	0	0	550.033	26296.3	0	0
411	Central	Tuscany	Sunflower	1.42821e+06	0	0	0	0	340.321	0	0
412	Central	Tuscany	Chestnut	2.04371e+10	0	0	0	0	61.4151	0	0
413	Insular	Sardinia	French honeysuckle	5.69803e+06	0	0	0	0	0	0	0
414	Insular	Sardinia	Eucalyptus	4.04849e+06	0	0	0	0	0	0	0
415	Southern	Campania	Honeydew	1.29299e+06	0	0	0	0	6823.11	0	0
416	Southern	Campania	French honeysuckle	4.40623e+06	0	0	0	0	173.705	0	0
417	Northwestern	Piedmont	Linden	2.07225e+09	0	0	0	0	0	0	0
418	Northeastern	Veneto	Alpine Wildflower	3.44889e+07	0	0	0	0	2138.32	0	0
419	Southern	Campania	Multifloral	7.62902e+10	0	0	0	489.347	245.945	0	0
420	Northwestern	Aosta Valley	Alpine Wildflower	4.91405e+11	0	0	0	1126.17	73.7258	0	0
421	Insular	Sardinia	Clover	7.98499e+08	0	0	0	3270.2	171.592	0	0
422	Insular	Sicily	Multifloral	3.87497e+09	0	0	0	0	1179.66	0	0
423	Northeastern	Veneto	Fir Honeydew	6.29029e+06	0	0	0	0	308.405	0	0
424	Northeastern	Veneto	Rhododendron	806272	0	0	0	0	3099.14	0	0
425	Northeastern	Veneto	Chestnut	812561	0	0	0	0	0	0	0
426	Northeastern	Veneto	Alpine Wildflower	1.89748e+06	0	0	0	0	738.178	0	0
427	Northeastern	Trentino South Tyrol	Multifloral	808033	0	0	0	0	549.855	0	0
428	Northeastern	Trentino South Tyrol	Alpine Wildflower	325068	0	0	0	0	340.422	0	0
429	Northwestern	Lombardy	Rhododendron	176841	0	0	0	0	1117.31	0	0
430	Northwestern	Piedmont	Chestnut	817907	0	0	0	0	1.15535e+06	0	0
431	Southern	Basilicata	Multifloral	0	0	0	0	0	299893	0	0
432	Central	Tuscany	Multifloral	1.17925e+06	0	0	0	0	626498	0	0
433	Southern	Calabria	French honeysuckle	0	0	0	0	997.547	4252.92	0	0
434	Southern	Calabria	Honeydew	0	0	0	0	0	8598.31	0	0
435	Southern	Calabria	Multifloral	0	0	0	0	0	1028.17	0	0
436	Northeastern	Veneto	Multifloral	510679	0	0	0	0	7046.21	0	0
437	Insular	Sardinia	Multifloral	7.89823e+06	0	0	0	0	352.9	0	0
438	Insular	Sardinia	Thyme	2.81089e+06	0	0	0	0	580.903	0	0
439	Insular	Sardinia	Multifloral	3.44263e+06	0	0	0	0	580.903	0	0
440	Northwestern	Piedmont	Chestnut	919671	487.415	0	0	0	610.488	0	0
441	Northwestern	Piedmont	Honeydew	0	179.113	0	0	0	1600.86	0	0
442	Northeastern	Emilia-Romagna	Chestnut	1.02931e+06	5.08278	166.545	0	0	750.085	0	0
443	Southern	Abruzzo	Chestnut	0	267.295	0	0	0	0	0	0
444	Southern	Abruzzo	French honeysuckle	524744	1.13971	0	0	233.454	361.628	0	0
445	Southern	Molise	Multifloral	3.49259e+06	65.5976	0	0	0	842.5	0	0
446	Southern	Abruzzo	Multifloral	0	21.5271	0	0	0	979.582	0	0
447	Southern	Apulia	Thistle	853897	42104.7	0	0	0	314.133	0	0
448	Northwestern	Lombardy	Chestnut	937014	1084.35	0	0	0	500.719	0	0
449	Northwestern	Piedmont	Linden	0	30.7282	0	0	0	3.89565e+06	0	0
450	Central	Umbria	Multifloral	0	43.0481	0	0	0	178.21	0	0
451	Northeastern	Trentino South Tyrol	Rhododendron	0	5.68559	0	0	0	342699	0	0
452	Insular	Sicily	Honeydew	743711	2.01553	0	0	0	0	0	0
453	Insular	Sicily	Thyme	0	844.748	0	0	0	34283.8	0	0
454	Southern	Basilicata	French honeysuckle	809997	5121.37	0	0	0	0	0	0
455	Southern	Basilicata	Thistle	0	712.764	0	0	0	0	0	0
456	Northwestern	Lombardy	Alpine Wildflower	0	836.039	0	0	0	0	0	0
457	Northeastern	Emilia-Romagna	French honeysuckle	875311	4361.45	0	0	0	0	0	0
458	Northeastern	Emilia-Romagna	Sunflower	407712	1414.61	0	0	0	901676	0	0
459	Northeastern	Emilia-Romagna	Multifloral	0	19.6121	0	0	0	0	0	0
460	Southern	Campania	Multifloral	468379	1184.62	0	0	0	0	0	0
461	Southern	Campania	French honeysuckle	0	17.6703	0	0	0	1.00007e+07	0	0
462	Northeastern	Trentino South Tyrol	Multifloral	2.16759e+06	2665.55	0	0	0	0	0	0
463	Insular	Sardinia	Thistle	883314	944.505	0	0	0	0	0	0
464	Northwestern	Lombardy	Honeydew	0	1229.71	0	0	0	0	0	0
465	Northeastern	Friuli-Venezia Giulia	Linden	0	15.3886	0	0	929.948	0	0	0
466	Central	Lazio	Multifloral	0	4.15322	0	0	0	0	0	0
467	Northwestern	Piedmont	Alpine Wildflower	593743	4.59789	0	0	0	0	0	0
468	Northeastern	Trentino South Tyrol	Fir Honeydew	0	137.839	0	0	0	0	0	0
469	Northeastern	Friuli-Venezia Giulia	Multifloral	0	126.654	0	0	0	0	0	0
470	Northwestern	Aosta Valley	Rhododendron	0	144.012	0	0	0	6.84576e+06	0	0
471	Southern	Apulia	Multifloral	762953	108.037	0	0	0	36316.8	0	0
472	Southern	Apulia	Sunflower	1.82216e+06	2.81261	0	0	0	2.32629e+07	0	0
473	Southern	Apulia	Eucalyptus	484172	1.92318	0	0	0	0	0	0
474	Southern	Apulia	Thyme	0	4.1729	0	0	0	0	0	0
475	Southern	Apulia	Eucalyptus	0	28.5289	0	0	0	0	0	0
476	Southern	Abruzzo	Ailanthus	0	27.7392	0	0	0	0	0	0
477	Southern	Apulia	Sunflower	20187.3	1275.13	0	0	0	0	0	0
478	Southern	Abruzzo	French honeysuckle	236975	0	0	0	0	1.26616e+09	0	0
479	Southern	Apulia	Thyme	1.50786e+07	0	0	0	0	8.48593e+07	0	0
480	Southern	Apulia	Eucalyptus	16296.2	0	0	0	0	0	0	0
481	Southern	Apulia	Thyme	25766.8	182.687	0	0	0	0	0	0
482	Southern	Abruzzo	Ailanthus	28942.5	68511.8	0	0	0	0	0	0
483	Northwestern	Lombardy	Alpine Wildflower	0	278.534	0	0	0	0	0	0
484	Northwestern	Lombardy	Rhododendron	0	49.6831	0	0	0	3.23194e+08	0	0
485	Southern	Campania	Ailanthus	0	5.53315	0	0	0	9.53253e+08	0	0
486	Southern	Campania	Chestnut	89603.8	0	0	0	0	0	0	0
487	Northeastern	Trentino South Tyrol	Multifloral	27171.7	0	0	0	484.854	0	0	0
488	Insular	Sicily	Multifloral	285955	0	0	0	0	1.94295e+08	0	0
489	Southern	Molise	Multifloral	216930	0	0	0	0	0	0	0
490	Southern	Campania	Multifloral	629026	0	0	0	0	4.95442e+07	0	0
491	Northwestern	Lombardy	Multifloral	0	0	0	0	0	0	0	0
492	Northwestern	Lombardy	Linden	0	3.87665	0	0	0	0	0	0
493	Northwestern	Piedmont	Rhododendron	5.69778e+07	0	0	0	0	0	0	0
494	Northwestern	Liguria	Multifloral	456074	2.98763	0	0	0	0	0	0
495	Northwestern	Piedmont	Rhododendron	0	0	0	0	0	0	0	0
496	Northwestern	Piedmont	Fir Honeydew	655937	0	0	0	0	0	0	0
497	Northwestern	Lombardy	Rhododendron	0	0	0	0	0	0	0	0
498	Northwestern	Piedmont	Linden	3.26828e+06	0	0	0	0	0	0	0
499	Northwestern	Lombardy	Alpine Wildflower	0	0	0	0	0	0	0	0
500	Southern	Campania	Chestnut	247122	0	0	0	0	0	0	0
501	Central	Lazio	Multifloral	379651	7689.96	0	0	0	0	0	0
502	Southern	Basilicata	Eucalyptus	639237	126.642	0	0	0	33279.5	0	0
503	Southern	Apulia	Thyme	610110	5.65518	0	0	0	1.58176e+08	0	0
504	Southern	Molise	French honeysuckle	411405	0	0	0	0	0	0	0
505	Southern	Abruzzo	Multifloral	1.6915e+11	38.8449	0	0	241.765	0	0	0
506	Insular	Sicily	Multifloral	366691	9.54534	0	0	0	0	0	0
507	Insular	Sardinia	Multifloral	477350	39.2185	0	0	0	0	0	0
508	Insular	Sardinia	Thistle	0	0	0	0	0	319.234	0	0
509	Northwestern	Piedmont	Rhododendron	0	1.3327	0	0	0	0	0	0
510	Northeastern	Veneto	Linden	0	0	0	0	0	0	0	0
511	Northeastern	Veneto	Sunflower	393614	0	0	0	0	0	0	0
512	Northeastern	Friuli-Venezia Giulia	Linden	0	10.8822	0	0	0	4.40966e+06	0	0
513	Northeastern	Veneto	Chestnut	0	441.675	0	0	0	0	0	0
514	Central	Lazio	Honeydew	0	24.8677	0	0	0	90.7299	0	0
515	Southern	Campania	French honeysuckle	139824	0	0	0	0	0	0	0
516	Central	Lazio	Honeydew	0	27.3355	0	0	0	0	0	0
517	Southern	Basilicata	Eucalyptus	0	20.1946	0	0	0	0	0	0
518	Southern	Basilicata	Multifloral	0	128.706	0	0	0	2.54681e+08	0	0
519	Insular	Sardinia	Chestnut	0	144.064	0	0	0	6.9259e+06	0	0
520	Central	Lazio	Multifloral	0	160.682	0	0	5238.37	1151.71	0	0
521	Northeastern	Trentino South Tyrol	Multifloral	0	12.5777	0	0	224915	0	0	0
522	Insular	Sicily	Thyme	0	4243.35	0	0	11752.4	0	0	0
523	Central	Marche	Sunflower	0	10.9746	0	0	0	0	0	0
524	Northwestern	Piedmont	Linden	575078	1.25727	0	0	0	0	0	0
525	Northwestern	Lombardy	Rhododendron	0	4.43171	0	0	0	0	0	0
526	Southern	Molise	Multifloral	0	7.94418	0	0	570.628	211.997	0	0
527	Central	Marche	Chestnut	5.63544e+06	225.761	0	0	536.638	0	0	0
528	Northwestern	Liguria	Fir Honeydew	0	579.137	0	0	0	0	0	0
529	Northeastern	Emilia-Romagna	Multifloral	6558.17	195.256	0	0	0	0	0	0
530	Northeastern	Emilia-Romagna	Honeydew	37117	66.0223	0	0	0	238075	0	0
531	Northeastern	Emilia-Romagna	Linden	20364	52.7885	0	0	0	0	0	0
532	Southern	Apulia	Multifloral	980904	8.1312	0	0	267.509	0	0	0
533	Northwestern	Piedmont	Multifloral	189940	0	0	0	1159.61	0	0	0
534	Northwestern	Piedmont	Alpine Wildflower	36578.4	7.56668e+06	0	0	0	0	0	0
535	Northeastern	Veneto	Linden	0	2.12356e+06	0	0	508.379	0	0	0
536	Northeastern	Trentino South Tyrol	Chestnut	0	552260	0	0	0	0	0	0
537	Central	Tuscany	Multifloral	0	14438.9	0	0	0	0	0	908088
538	Central	Tuscany	Chestnut	1.38285e+06	14424.9	0	0	0	102.509	0	0
539	Northeastern	Trentino South Tyrol	Alpine Wildflower	0	6394.22	0	0	0	0	0	0
540	Central	Tuscany	Honeydew	137001	14569.5	0	0	0	138.738	0	0
541	Northwestern	Aosta Valley	Rhododendron	0	0	0	0	0	0	0	0
542	Northwestern	Aosta Valley	Alpine Wildflower	0	824.568	0	0	0	0	0	0
543	Northeastern	Friuli-Venezia Giulia	Alpine Wildflower	0	3665.66	0	0	0	0	0	0
544	Northeastern	Friuli-Venezia Giulia	Chestnut	0	49729.2	1715.78	0	926.122	159497	0	0
545	Central	Tuscany	Chestnut	5547.42	4894.26	0	0	0	160508	0	0
546	Central	Umbria	Linden	33710.1	14463.4	0	0	2342.86	0	0	0
547	Northeastern	Friuli-Venezia Giulia	Linden	27034	222444	1933.71	0	0	0	0	0
548	Insular	Sicily	Thistle	0	42077.9	0	0	0	38.1555	0	0
549	Insular	Sicily	French honeysuckle	0	206918	0	0	0	21808.1	0	0
550	Northwestern	Lombardy	Chestnut	0	0	0	0	0	367.387	0	5.60905e+06
551	Northwestern	Lombardy	Honeydew	0	14178.8	0	0	0	1415.35	0	0
552	Southern	Calabria	Multifloral	0	2.31263e+06	0	0	0	256.223	0	0
553	Northeastern	Friuli-Venezia Giulia	Alpine Wildflower	0	1.25371e+07	0	0	0	320.802	0	0
554	Southern	Molise	Sunflower	0	61582.9	0	0	0	174.885	0	0
555	Northeastern	Friuli-Venezia Giulia	Rhododendron	0	14436.7	0	0	0	363.448	0	0
556	Insular	Sicily	Eucalyptus	2.34158e+07	6302.47	0	0	0	0	0	0
557	Northwestern	Piedmont	Rhododendron	7.12143e+10	9.37287e+06	0	0	0	293.59	0	0
558	Northeastern	Veneto	Linden	8.68195e+09	0	0	0	0	379.822	0	0
559	Insular	Sicily	Thyme	1.96669e+08	346252	0	0	0	506.305	0	0
560	Southern	Abruzzo	Multifloral	662679	0	0	0	489.347	337.256	0	0
561	Northeastern	Trentino South Tyrol	Rhododendron	127646	0	0	0	0	0	0	0
562	Central	Tuscany	Chestnut	0	0	0	0	2598.53	0	0	0
563	Northwestern	Lombardy	Honeydew	1.26896e+06	147378	0	0	0	60.7767	0	0
564	Northwestern	Lombardy	Ailanthus	1.0445e+06	1.83631e+07	0	0	0	0	0	0
565	Northeastern	Veneto	Multifloral	4.51206e+06	4.66161e+06	0	0	0	0	0	0
566	Southern	Basilicata	French honeysuckle	371176	1.47679e+06	0	0	0	629.242	0	0
567	Southern	Campania	Multifloral	91902.5	698030	0	0	0	113.607	0	0
568	Northeastern	Trentino South Tyrol	Rhododendron	527938	412125	0	0	0	58.7866	0	0
569	Insular	Sicily	Multifloral	3.60198e+06	270656	0	0	0	481.616	0	0
570	Northeastern	Friuli-Venezia Giulia	Multifloral	1.98192e+06	169061	0	0	0	0	0	0
571	Northeastern	Veneto	Multifloral	2.516e+06	118266	0	0	0	131.878	0	0
572	Northwestern	Piedmont	Linden	4.33482e+06	36814.9	0	0	0	575.592	0	0
573	Southern	Abruzzo	Multifloral	1.43392e+07	14382.6	0	0	0	0	0	0
574	Southern	Campania	Eucalyptus	1.14572e+06	0	0	0	0	2945.33	0	0
575	Southern	Apulia	Multifloral	2.78146e+06	80319.6	0	0	0	18362.3	0	0
576	Central	Lazio	Eucalyptus	1.85615e+08	0	0	0	0	65824.1	0	0
577	Central	Marche	Sunflower	4.44951e+06	0	0	0	0	872114	0	0
578	Southern	Molise	French honeysuckle	655175	0	0	0	0	932.774	0	0
579	Central	Lazio	Eucalyptus	0	0	0	0	0	332.821	0	0
580	Southern	Campania	French honeysuckle	5.51116e+07	215577	0	0	0	0	0	0
581	Insular	Sardinia	Thistle	89495.6	2571.55	0	0	1433.03	117.38	0	336531
582	Central	Umbria	Multifloral	205003	1.28715e+06	0	0	0	673.97	0	0
583	Central	Marche	Sunflower	1.91959e+06	40660.4	0	0	0	0	0	0
584	Northeastern	Emilia-Romagna	Honeydew	57341.8	40287.1	0	0	0	602.82	0	0
585	Northeastern	Emilia-Romagna	Multifloral	1.20278e+06	418239	0	0	0	371.247	0	0
586	Central	Tuscany	Multifloral	0	4943.89	0	0	0	0	0	0
587	Northwestern	Aosta Valley	Linden	2.03111e+09	1270.5	0	0	0	274.602	0	0
588	Northwestern	Aosta Valley	Multifloral	2.3885e+06	2570.85	0	0	926.378	106.153	0	0
589	Northwestern	Piedmont	Chestnut	1.93414e+08	2898.05	0	0	0	222874	0	0
590	Northwestern	Aosta Valley	Fir Honeydew	8.42864e+06	3294.03	0	0	0	0	0	0
591	Northwestern	Aosta Valley	Rhododendron	4.91645e+07	39913.3	0	0	0	609.907	0	0
592	Central	Marche	Multifloral	0	10158.8	0	0	0	0	0	0
593	Central	Tuscany	Multifloral	2.30903e+06	111107	0	0	0	18707.9	0	0
594	Northwestern	Liguria	Multifloral	3.65536e+06	46405.5	0	0	0	0	0	0
595	Southern	Calabria	Multifloral	1.81617e+10	36923.8	0	0	0	0	0	0
596	Southern	Calabria	French honeysuckle	5.76918e+06	37157.8	0	0	0	645.279	0	0
597	Central	Marche	Multifloral	3.35741e+07	27850.4	0	0	0	0	0	1.17937e+08
598	Northwestern	Aosta Valley	Honeydew	2.20113e+12	14425.2	0	0	0	476.69	0	0
599	Northwestern	Aosta Valley	Alpine Wildflower	1.66411e+12	14823.7	0	0	0	844.405	0	0
600	Northwestern	Aosta Valley	Rhododendron	3.38252e+07	2587.96	0	0	0	136.32	0	0
601	Northwestern	Piedmont	Chestnut	2.34778e+06	37157.8	0	0	0	7.81794e+06	0	0
602	Northwestern	Aosta Valley	Linden	5.37754e+06	3721.39	0	0	0	0	0	0
603	Northwestern	Aosta Valley	Multifloral	1.56843e+06	0	0	0	0	405.014	0	0
604	Southern	Campania	Chestnut	3.77569e+06	6422.17	0	0	0	0	0	0
605	Southern	Molise	Clover	2.31736e+06	1007.1	0	0	333.503	1.75198e+06	0	939599
606	Southern	Molise	Multifloral	1.68817e+06	16428.8	0	0	0	126.602	0	0
607	Insular	Sardinia	Thistle	1.46419e+06	14290.9	0	0	0	105.362	0	0
608	Northwestern	Piedmont	Multifloral	4.06912e+11	6565.31	0	0	0	262.352	0	0
609	Northwestern	Piedmont	Honeydew	4.97927e+07	0	0	0	0	111.272	0	0
610	Central	Lazio	Clover	6.82978e+10	40437.5	0	0	0	0	0	0
611	Northwestern	Piedmont	Multifloral	7.91593e+06	0	0	0	0	346.917	0	0
612	Southern	Abruzzo	Multifloral	935679	0	0	0	0	0	0	0
613	Central	Lazio	Eucalyptus	3.47568e+06	0	0	0	304.195	0	0	0
614	Northwestern	Lombardy	Linden	1.78389e+07	1221.36	0	0	0	0	0	0
615	Northwestern	Lombardy	Honeydew	3.60812e+06	8.70632e+06	0	0	0	0	0	0
616	Southern	Campania	Linden	4.38434e+06	14435	0	0	0	0	0	0
617	Southern	Abruzzo	Chestnut	1.6459e+06	14424.9	0	0	0	0	0	0
618	Northwestern	Aosta Valley	Alpine Wildflower	3.90399e+06	12718.2	0	0	0	0	0	0
619	Northwestern	Lombardy	Chestnut	1.86021e+06	8842.19	0	0	0	0	0	0
620	Northeastern	Trentino South Tyrol	Honeydew	1.31792e+06	16903.4	0	0	0	0	0	260790
621	Central	Umbria	Chestnut	2.25584e+11	0	0	0	0	0	0	0
622	Insular	Sardinia	Multifloral	2.37834e+07	0	343.818	0	0	0	0	0
623	Insular	Sardinia	Eucalyptus	2.1373e+07	0	0	0	0	49.3857	0	0
624	Insular	Sardinia	Eucalyptus	0	0	0	0	0	141.155	0	2.91212e+06
625	Insular	Sardinia	Multifloral	1.42563e+09	0	782.886	0	0	0	0	5.87365e+07
626	Northwestern	Liguria	Chestnut	2.71716e+07	0	0	0	0	280.798	0	0
627	Insular	Sardinia	Chestnut	660141	2169.77	0	0	0	0	0	0
628	Northeastern	Trentino South Tyrol	Alpine Wildflower	1.39399e+07	2140.58	0	0	0	0	0	0
629	Insular	Sardinia	Chestnut	1.08316e+06	4182.09	0	0	0	0	0	0
630	Southern	Abruzzo	Ailanthus	1.57475e+06	0	0	0	0	280.548	0	0
631	Southern	Abruzzo	Multifloral	9.56277e+08	0	0	0	0	0	0	0
632	Southern	Basilicata	Chestnut	1.14018e+06	4114.22	0	0	0	5736.03	0	0
633	Southern	Basilicata	Multifloral	2.62471e+07	3218.56	0	0	0	0	0	0
634	Southern	Campania	Chestnut	4.93522e+06	0	0	0	0	30.2965	0	0
635	Northwestern	Lombardy	Multifloral	8.76468e+07	2757.98	0	0	0	1259.78	0	0
636	Northwestern	Lombardy	Chestnut	3.12476e+12	0	0	0	0	117861	0	0
637	Southern	Campania	Chestnut	1.30652e+09	0	0	0	0	0	0	0
638	Southern	Abruzzo	Honeydew	1.93019e+07	0	0	0	0	0	0	0
639	Central	Marche	Sunflower	1.95488e+07	0	0	0	0	0	0	0
640	Insular	Sardinia	Eucalyptus	9.80808e+11	0	0	0	0	151.563	0	0
641	Insular	Sicily	French honeysuckle	2.94537e+08	0	0	0	480.947	0	0	0
642	Insular	Sicily	French honeysuckle	5.64701e+07	0	0	0	0	0	0	0
643	Central	Marche	Multifloral	3.03867e+07	0	0	0	0	0	0	0
644	Central	Marche	Multifloral	3.62068e+12	0	588.134	0	0	158.09	0	0
645	Central	Lazio	Linden	3.91824e+09	0	0	0	0	398.401	0	0
646	Northeastern	Trentino South Tyrol	Fir Honeydew	2.6533e+10	0	321.563	0	0	0	0	0
647	Insular	Sardinia	Eucalyptus	7.82772e+10	0	0	0	0	0	0	0
648	Southern	Abruzzo	Multifloral	1.27041e+12	0	0	0	0	0	0	0
649	Northeastern	Emilia-Romagna	Multifloral	7.03568e+06	0	0	0	0	321.178	0	0
650	Northeastern	Emilia-Romagna	Multifloral	5.84553e+08	0	0	0	0	160.179	0	0
651	Northeastern	Emilia-Romagna	Linden	4.44451e+06	0	0	0	0	0	0	0
652	Southern	Basilicata	Multifloral	1.56052e+09	0	0	0	0	0	0	0
653	Northwestern	Piedmont	Rhododendron	4.58019e+06	0	0	0	0	194.367	0	0
654	Southern	Calabria	Eucalyptus	1.11161e+06	0	0	0	0	72.8627	0	0
655	Northeastern	Veneto	Linden	1.53143e+07	3656.34	0	0	0	39294.2	0	0
656	Northeastern	Friuli-Venezia Giulia	Linden	3.28641e+11	4713.61	0	0	0	619.199	0	0
657	Northeastern	Friuli-Venezia Giulia	Chestnut	2.7507e+12	61925.3	0	0	0	351.255	0	0
658	Central	Marche	Sunflower	1.66643e+11	1552.75	0	0	0	436.913	0	3.34926e+09
659	Northwestern	Lombardy	Chestnut	3.19812e+09	0	0	0	0	335.15	0	0
660	Northwestern	Lombardy	Multifloral	9.36866e+10	536.076	0	0	0	363.001	0	0
661	Northeastern	Trentino South Tyrol	Chestnut	1.90241e+08	1905.99	0	0	0	34.1741	0	0
662	Northwestern	Aosta Valley	Alpine Wildflower	1.15742e+07	2602.11	0	0	278.94	0	0	0
663	Southern	Abruzzo	Chestnut	2.11578e+09	8660.04	0	0	0	209.57	0	0
664	Central	Umbria	Multifloral	1.93159e+06	5643.48	0	0	0	0	0	0
665	Northwestern	Lombardy	Linden	1.2069e+07	1237.23	0	0	0	493.59	0	0
666	Northeastern	Friuli-Venezia Giulia	Multifloral	6.66903e+11	1507.35	0	0	0	0	0	0
667	Northeastern	Friuli-Venezia Giulia	Multifloral	1.23203e+11	80969.8	0	0	0	366.473	0	0
668	Central	Tuscany	Multifloral	2.36008e+07	4.29973e+06	0	0	451.035	0	0	1.45957e+07
669	Insular	Sicily	Multifloral	4.19083e+08	16803.7	0	0	225.582	13357.7	0	0
670	Northwestern	Piedmont	Multifloral	7.15916e+08	0	0	0	511.418	114.413	0	0
671	Northwestern	Piedmont	Alpine Wildflower	6.5094e+09	18400.8	0	0	375.667	249.79	0	0
672	Southern	Basilicata	Eucalyptus	1.26604e+09	0	0	0	558.897	311.954	0	0
673	Northeastern	Emilia-Romagna	Chestnut	1.37598e+07	0	0	0	484.249	308.812	0	0
674	Central	Lazio	Multifloral	1.75639e+07	2604.72	0	0	340.062	184.795	0	0
675	Central	Marche	Sunflower	1.81915e+08	1189.37	0	0	1629.4	220.37	0	0
676	Northeastern	Emilia-Romagna	Chestnut	7.00016e+07	557.495	0	0	1010.2	165.688	0	0
677	Central	Marche	Sunflower	6.81262e+09	0	0	0	0	192.286	0	0
678	Insular	Sardinia	Honeydew	9.46462e+09	0	0	0	534.608	331.37	0	0
679	Central	Marche	Multifloral	3.61565e+06	2461.31	0	0	1947.8	361.492	0	682552
