# Supplementary material for: Molecular detection of bee pathogens in honey from various botanical origins
Source: PLoS One. 2025 Dec 10;20(12):e0336324. doi: 10.1371/journal.pone.0336324 (PMC12694878; doi:10.1371/journal.pone.0336324)
Supplement: S4 Table — (XLSX) [file pone.0336324.s004.xlsx]

## Sheet: PREVALENCE_Type of honey
DWV					CBPV					ABPV
Comparison	Z	P.unadj	P.adj		Comparison	Z	P.unadj	P.adj		Comparison	Z	P.unadj	P.adj
Acacia - Ailanthus	1.6304	0.103017	1		Acacia - Ailanthus	-0.722973	0.469697	1		Acacia - Ailanthus	0.398465	0.690287	1
Acacia - Alpine Wildflower	2.51003	0.012072	1		Acacia - Alpine Wildflower	0.0939173	0.925175	1		Acacia - Alpine Wildflower	-0.322809	0.74684	1
Ailanthus - Alpine Wildflower	0.318361	0.750211	1		Ailanthus - Alpine Wildflower	0.743313	0.457292	1		Ailanthus - Alpine Wildflower	-0.608306	0.542985	1
Acacia - Asphodel	-0.367612	0.713163	1		Acacia - Asphodel	-0.929829	0.35246	1		Acacia - Asphodel	0.351206	0.725434	1
Ailanthus - Asphodel	-1.51805	0.129002	1		Ailanthus - Asphodel	-0.246135	0.805577	1		Ailanthus - Asphodel	0	1	1
Alpine Wildflower - Asphodel	-1.99326	0.0462332	1		Alpine Wildflower - Asphodel	-0.941856	0.346267	1		Alpine Wildflower - Asphodel	0.544085	0.586383	1
Acacia - Carob	2.40946	0.0159763	1		Acacia - Carob	1.37883	0.167948	1		Acacia - Carob	0.135407	0.89229	1
Ailanthus - Carob	1.80092	0.0717148	1		Ailanthus - Carob	1.5768	0.11484	1		Ailanthus - Carob	0	1	1
Alpine Wildflower - Carob	1.72468	0.0845853	1		Alpine Wildflower - Carob	1.34227	0.17951	1		Alpine Wildflower - Carob	0.219694	0.826109	1
Asphodel - Carob	2.43846	0.0147499	1		Asphodel - Carob	1.66056	0.0968022	1		Asphodel - Carob	0	1	1
Acacia - Cherry	1.28664	0.198219	1		Acacia - Cherry	1.64508	0.0999529	1		Acacia - Cherry	0.351206	0.725434	1
Ailanthus - Cherry	-0.126504	0.899333	1		Ailanthus - Cherry	1.91986	0.054876	1		Ailanthus - Cherry	0	1	1
Alpine Wildflower - Cherry	-0.427127	0.669287	1		Alpine Wildflower - Cherry	1.49589	0.134683	1		Alpine Wildflower - Cherry	0.544085	0.586383	1
Asphodel - Cherry	1.29319	0.195945	1		Asphodel - Cherry	2.0129	0.0441251	1		Asphodel - Cherry	0	1	1
Carob - Cherry	-1.82885	0.0674225	1		Carob - Cherry	-0.711668	0.47667	1		Carob - Cherry	0	1	1
Acacia - Chestnut	1.113	0.265708	1		Acacia - Chestnut	0.779593	0.43563	1		Acacia - Chestnut	-0.637997	0.523476	1
Ailanthus - Chestnut	-0.974034	0.330039	1		Ailanthus - Chestnut	1.26002	0.207662	1		Ailanthus - Chestnut	-0.829962	0.40656	1
Alpine Wildflower - Chestnut	-1.73872	0.0820847	1		Alpine Wildflower - Chestnut	0.562713	0.573631	1		Alpine Wildflower - Chestnut	-0.197361	0.843545	1
Asphodel - Chestnut	1.01143	0.311812	1		Asphodel - Chestnut	1.40213	0.160875	1		Asphodel - Chestnut	-0.724716	0.468627	1
Carob - Chestnut	-2.18309	0.0290291	1		Carob - Chestnut	-1.21887	0.222893	1		Carob - Chestnut	-0.272043	0.785589	1
Cherry - Chestnut	-0.695356	0.486832	1		Cherry - Chestnut	-1.25454	0.209646	1		Cherry - Chestnut	-0.724716	0.468627	1
Acacia - Cistus	-0.141733	0.887291	1		Acacia - Cistus	1.37883	0.167948	1		Acacia - Cistus	0.135407	0.89229	1
Ailanthus - Cistus	-0.675347	0.499456	1		Ailanthus - Cistus	1.5768	0.11484	1		Ailanthus - Cistus	0	1	1
Alpine Wildflower - Cistus	-0.80485	0.420906	1		Alpine Wildflower - Cistus	1.34227	0.17951	1		Alpine Wildflower - Cistus	0.219694	0.826109	1
Asphodel - Cistus	0	1	1		Asphodel - Cistus	1.66056	0.0968022	1		Asphodel - Cistus	0	1	1
Carob - Cistus	-1.82885	0.0674225	1		Carob - Cistus	0	1	1		Carob - Cistus	0	1	1
Cherry - Cistus	-0.609616	0.542116	1		Cherry - Cistus	0.711668	0.47667	1		Cherry - Cistus	0	1	1
Chestnut - Cistus	-0.379668	0.704192	1		Chestnut - Cistus	1.21887	0.222893	1		Chestnut - Cistus	0.272043	0.785589	1
Acacia - Citrus	-0.570243	0.568513	1		Acacia - Citrus	-1.29971	0.193701	1		Acacia - Citrus	-0.155655	0.876305	1
Ailanthus - Citrus	-1.98228	0.0474484	1		Ailanthus - Citrus	-0.220392	0.825566	1		Ailanthus - Citrus	-0.495997	0.619896	1
Alpine Wildflower - Citrus	-2.8885	0.00387078	1		Alpine Wildflower - Citrus	-1.23871	0.215452	1		Alpine Wildflower - Citrus	0.168955	0.865832	1
Asphodel - Citrus	0	1	1		Asphodel - Citrus	0.0896617	0.928556	1		Asphodel - Citrus	-0.44026	0.659749	1
Carob - Citrus	-2.5414	0.0110411	1		Carob - Citrus	-1.69534	0.0900119	1		Carob - Citrus	-0.173427	0.862316	1
Cherry - Citrus	-1.61289	0.106768	1		Cherry - Citrus	-2.42087	0.0154836	1		Cherry - Citrus	-0.44026	0.659749	1
Chestnut - Citrus	-1.64535	0.0998982	1		Chestnut - Citrus	-2.12658	0.0334547	1		Chestnut - Citrus	0.421049	0.673719	1
Cistus - Citrus	0	1	1		Cistus - Citrus	-1.69534	0.0900119	1		Cistus - Citrus	-0.173427	0.862316	1
Acacia - Clover	0.459515	0.645864	1		Acacia - Clover	1.00135	0.316655	1		Acacia - Clover	0.351206	0.725434	1
Ailanthus - Clover	-0.822276	0.41092	1		Ailanthus - Clover	1.37836	0.168093	1		Ailanthus - Clover	0	1	1
Alpine Wildflower - Clover	-1.21019	0.226205	1		Alpine Wildflower - Clover	0.886452	0.375374	1		Alpine Wildflower - Clover	0.544085	0.586383	1
Asphodel - Clover	0.646595	0.517894	1		Asphodel - Clover	1.50968	0.131126	1		Asphodel - Clover	0	1	1
Carob - Clover	-2.13365	0.032871	1		Carob - Clover	-0.94889	0.342676	1		Carob - Clover	0	1	1
Cherry - Clover	-0.646595	0.517894	1		Cherry - Clover	-0.503225	0.614806	1		Cherry - Clover	0	1	1
Chestnut - Clover	-0.158036	0.874429	1		Chestnut - Clover	0.590372	0.554941	1		Chestnut - Clover	0.724716	0.468627	1
Cistus - Clover	0.304808	0.760513	1		Cistus - Clover	-0.94889	0.342676	1		Cistus - Clover	0	1	1
Citrus - Clover	0.806446	0.419986	1		Citrus - Clover	1.79323	0.0729354	1		Citrus - Clover	0.44026	0.659749	1
Acacia - Coriander	2.06995	0.0384571	1		Acacia - Coriander	2.64661	0.00813038	1		Acacia - Coriander	0.565019	0.572061	1
Ailanthus - Coriander	-0.168181	0.866441	1		Ailanthus - Coriander	2.55236	0.0106997	1		Ailanthus - Coriander	0	1	1
Alpine Wildflower - Coriander	-0.636723	0.524305	1		Alpine Wildflower - Coriander	2.22994	0.0257515	1		Alpine Wildflower - Coriander	0.811075	0.417323	1
Asphodel - Coriander	1.63577	0.101888	1		Asphodel - Coriander	2.54614	0.0108921	1		Asphodel - Coriander	0	1	1
Carob - Coriander	-1.91017	0.0561115	1		Carob - Coriander	-0.743313	0.457292	1		Carob - Coriander	0	1	1
Cherry - Coriander	0	1	1		Cherry - Coriander	0	1	1		Cherry - Coriander	0	1	1
Chestnut - Coriander	1.18082	0.237674	1		Chestnut - Coriander	2.1304	0.0331385	1		Chestnut - Coriander	1.23068	0.218444	1
Cistus - Coriander	0.636723	0.524305	1		Cistus - Coriander	-0.743313	0.457292	1		Cistus - Coriander	0	1	1
Citrus - Coriander	2.49868	0.0124656	1		Citrus - Coriander	3.75039	0.00017656	0.117589		Citrus - Coriander	0.682047	0.495209	1
Clover - Coriander	0.817885	0.413423	1		Clover - Coriander	0.636535	0.524428	1		Clover - Coriander	0	1	1
Acacia - Dandelion	0.947907	0.343177	1		Acacia - Dandelion	-0.191809	0.847892	1		Acacia - Dandelion	0.398465	0.690287	1
Ailanthus - Dandelion	-0.551418	0.581347	1		Ailanthus - Dandelion	0.429152	0.667813	1		Ailanthus - Dandelion	0	1	1
Alpine Wildflower - Dandelion	-0.955084	0.339535	1		Alpine Wildflower - Dandelion	-0.247771	0.804312	1		Alpine Wildflower - Dandelion	0.608306	0.542985	1
Asphodel - Dandelion	1.01203	0.311523	1		Asphodel - Dandelion	0.639952	0.522204	1		Asphodel - Dandelion	0	1	1
Carob - Dandelion	-2.02604	0.0427607	1		Carob - Dandelion	-1.4016	0.161033	1		Carob - Dandelion	0	1	1
Cherry - Dandelion	-0.379512	0.704308	1		Cherry - Dandelion	-1.52604	0.127	1		Cherry - Dandelion	0	1	1
Chestnut - Dandelion	0.263252	0.792356	1		Chestnut - Dandelion	-0.706841	0.479666	1		Chestnut - Dandelion	0.829962	0.40656	1
Cistus - Dandelion	0.450231	0.652544	1		Cistus - Dandelion	-1.4016	0.161033	1		Cistus - Dandelion	0	1	1
Citrus - Dandelion	1.32152	0.186329	1		Citrus - Dandelion	0.73464	0.462559	1		Citrus - Dandelion	0.495997	0.619896	1
Clover - Dandelion	0.31626	0.751805	1		Clover - Dandelion	-0.984542	0.324849	1		Clover - Dandelion	0	1	1
Coriander - Dandelion	-0.504543	0.61388	1		Coriander - Dandelion	-2.0288	0.042479	1		Coriander - Dandelion	0	1	1
Acacia - Eucalyptus	0.940657	0.34688	1		Acacia - Eucalyptus	3.4408	0.000579999	0.386279		Acacia - Eucalyptus	-0.898676	0.368825	1
Ailanthus - Eucalyptus	-0.900791	0.367699	1		Ailanthus - Eucalyptus	3.14529	0.00165923	1		Ailanthus - Eucalyptus	-1.0234	0.306117	1
Alpine Wildflower - Eucalyptus	-1.53117	0.125728	1		Alpine Wildflower - Eucalyptus	2.96145	0.00306192	1		Alpine Wildflower - Eucalyptus	-0.492438	0.62241	1
Asphodel - Eucalyptus	0.951878	0.341159	1		Asphodel - Eucalyptus	3.07902	0.0020768	1		Asphodel - Eucalyptus	-0.909396	0.363141	1
Carob - Eucalyptus	-2.16351	0.0305018	1		Carob - Eucalyptus	-0.512459	0.608329	1		Carob - Eucalyptus	-0.35947	0.719243	1
Cherry - Eucalyptus	-0.654416	0.512844	1		Cherry - Eucalyptus	0.578764	0.562748	1		Cherry - Eucalyptus	-0.909396	0.363141	1
Chestnut - Eucalyptus	0	1	1		Chestnut - Eucalyptus	3.00482	0.00265738	1		Chestnut - Eucalyptus	-0.388272	0.697814	1
Cistus - Eucalyptus	0.376263	0.706721	1		Cistus - Eucalyptus	-0.512459	0.608329	1		Cistus - Eucalyptus	-0.35947	0.719243	1
Citrus - Eucalyptus	1.42059	0.155437	1		Citrus - Eucalyptus	4.46189	8.12412e-06	0.00541066		Citrus - Eucalyptus	-0.702829	0.482162	1
Clover - Eucalyptus	0.148731	0.881766	1		Clover - Eucalyptus	1.20383	0.228656	1		Clover - Eucalyptus	-0.909396	0.363141	1
Coriander - Eucalyptus	-1.00807	0.313419	1		Coriander - Eucalyptus	0.891537	0.372641	1		Coriander - Eucalyptus	-1.40085	0.161259	1
Dandelion - Eucalyptus	-0.243457	0.807651	1		Dandelion - Eucalyptus	2.6337	0.00844589	1		Dandelion - Eucalyptus	-1.0234	0.306117	1
Acacia - False Indico	2.63022	0.00853295	1		Acacia - False Indico	2.32616	0.0200101	1		Acacia - False Indico	0.228439	0.819305	1
Ailanthus - False Indico	1.56428	0.117752	1		Ailanthus - False Indico	2.52851	0.0114547	1		Ailanthus - False Indico	0	1	1
Alpine Wildflower - False Indico	1.46446	0.143068	1		Alpine Wildflower - False Indico	2.22994	0.0257515	1		Alpine Wildflower - False Indico	0.364984	0.715124	1
Asphodel - False Indico	2.54689	0.0108687	1		Asphodel - False Indico	2.60159	0.00927914	1		Asphodel - False Indico	0	1	1
Carob - False Indico	-0.746624	0.455291	1		Carob - False Indico	0	1	1		Carob - False Indico	0	1	1
Cherry - False Indico	1.59181	0.111428	1		Cherry - False Indico	1.11497	0.264864	1		Cherry - False Indico	0	1	1
Chestnut - False Indico	2.26088	0.0237669	1		Chestnut - False Indico	2.07378	0.0380998	1		Chestnut - False Indico	0.462851	0.643471	1
Cistus - False Indico	1.49325	0.135372	1		Cistus - False Indico	0	1	1		Cistus - False Indico	0	1	1
Citrus - False Indico	2.83831	0.0045353	1		Citrus - False Indico	2.8401	0.00450987	1		Citrus - False Indico	0.290533	0.771409	1
Clover - False Indico	2.06935	0.0385133	1		Clover - False Indico	1.48663	0.137114	1		Clover - False Indico	0	1	1
Coriander - False Indico	1.78477	0.0742983	1		Coriander - False Indico	1.25013	0.211252	1		Coriander - False Indico	0	1	1
Dandelion - False Indico	1.92527	0.0541957	1		Dandelion - False Indico	2.24757	0.0246038	1		Dandelion - False Indico	0	1	1
Eucalyptus - False Indico	2.20363	0.0275504	1		Eucalyptus - False Indico	0.857509	0.391164	1		Eucalyptus - False Indico	0.601509	0.547501	1
Acacia - Fenugreek	3.36235	0.000772813	0.514694		Acacia - Fenugreek	1.92413	0.0543384	1		Acacia - Fenugreek	0.188958	0.850125	1
Ailanthus - Fenugreek	2.44697	0.0144061	1		Ailanthus - Fenugreek	2.14246	0.0321568	1		Ailanthus - Fenugreek	0	1	1
Alpine Wildflower - Fenugreek	2.38771	0.0169537	1		Alpine Wildflower - Fenugreek	1.85828	0.063129	1		Alpine Wildflower - Fenugreek	0.304153	0.761011	1
Asphodel - Fenugreek	3.27154	0.00106963	0.712374		Asphodel - Fenugreek	2.22787	0.025889	1		Asphodel - Fenugreek	0	1	1
Carob - Fenugreek	0	1	1		Carob - Fenugreek	0	1	1		Carob - Fenugreek	0	1	1
Cherry - Fenugreek	2.45366	0.0141412	1		Cherry - Fenugreek	0.954803	0.339678	1		Cherry - Fenugreek	0	1	1
Chestnut - Fenugreek	3.05967	0.00221582	1		Chestnut - Fenugreek	1.70829	0.0875834	1		Chestnut - Fenugreek	0.381276	0.702998	1
Cistus - Fenugreek	2.11177	0.0347061	1		Cistus - Fenugreek	0	1	1		Cistus - Fenugreek	0	1	1
Citrus - Fenugreek	3.53367	0.000409835	0.27295		Citrus - Fenugreek	2.35727	0.01841	1		Citrus - Fenugreek	0.24114	0.809446	1
Clover - Fenugreek	2.8626	0.00420183	1		Clover - Fenugreek	1.27307	0.202993	1		Clover - Fenugreek	0	1	1
Coriander - Fenugreek	2.66136	0.00778249	1		Coriander - Fenugreek	1.03563	0.300375	1		Coriander - Fenugreek	0	1	1
Dandelion - Fenugreek	2.75285	0.00590797	1		Dandelion - Fenugreek	1.9044	0.0568575	1		Dandelion - Fenugreek	0	1	1
Eucalyptus - Fenugreek	3.00645	0.00264315	1		Eucalyptus - Fenugreek	0.712122	0.476389	1		Eucalyptus - Fenugreek	0.499526	0.617409	1
False Indico - Fenugreek	0.944413	0.344959	1		False Indico - Fenugreek	0	1	1		False Indico - Fenugreek	0	1	1
Acacia - Fir Honeydew	1.62927	0.103257	1		Acacia - Fir Honeydew	0.887606	0.374753	1		Acacia - Fir Honeydew	-1.55655	0.119577	1
Ailanthus - Fir Honeydew	0.308856	0.757431	1		Ailanthus - Fir Honeydew	1.26196	0.206964	1		Ailanthus - Fir Honeydew	-1.62289	0.104612	1
Alpine Wildflower - Fir Honeydew	0.0850857	0.932193	1		Alpine Wildflower - Fir Honeydew	0.794635	0.426826	1		Alpine Wildflower - Fir Honeydew	-1.30061	0.193391	1
Asphodel - Fir Honeydew	1.59635	0.110411	1		Asphodel - Fir Honeydew	1.39769	0.162207	1		Asphodel - Fir Honeydew	-1.5251	0.127233	1
Carob - Fir Honeydew	-1.59635	0.110411	1		Carob - Fir Honeydew	-0.931792	0.351444	1		Carob - Fir Honeydew	-0.762552	0.445731	1
Cherry - Fir Honeydew	0.399087	0.689829	1		Cherry - Fir Honeydew	-0.465896	0.64129	1		Cherry - Fir Honeydew	-1.5251	0.127233	1
Chestnut - Fir Honeydew	1.113	0.265708	1		Chestnut - Fir Honeydew	0.519729	0.603253	1		Chestnut - Fir Honeydew	-1.27599	0.201958	1
Cistus - Fir Honeydew	0.798174	0.424769	1		Cistus - Fir Honeydew	-0.931792	0.351444	1		Cistus - Fir Honeydew	-0.762552	0.445731	1
Citrus - Fir Honeydew	1.9164	0.0553141	1		Citrus - Fir Honeydew	1.59801	0.110041	1		Citrus - Fir Honeydew	-1.43854	0.15028	1
Clover - Fir Honeydew	0.997718	0.318416	1		Clover - Fir Honeydew	0	1	1		Clover - Fir Honeydew	-1.5251	0.127233	1
Coriander - Fir Honeydew	0.484473	0.62805	1		Coriander - Fir Honeydew	-0.565576	0.571682	1		Coriander - Fir Honeydew	-1.85141	0.0641112	1
Dandelion - Fir Honeydew	0.77214	0.440032	1		Dandelion - Fir Honeydew	0.901399	0.367376	1		Dandelion - Fir Honeydew	-1.62289	0.104612	1
Eucalyptus - Fir Honeydew	1.0612	0.288597	1		Eucalyptus - Fir Honeydew	-1.07367	0.282969	1		Eucalyptus - Fir Honeydew	-1.01384	0.310657	1
False Indico - Fir Honeydew	-1.21923	0.222756	1		False Indico - Fir Honeydew	-1.42334	0.154639	1		False Indico - Fir Honeydew	-1.16482	0.244093	1
Fenugreek - Fir Honeydew	-2.11177	0.0347061	1		Fenugreek - Fir Honeydew	-1.23264	0.217708	1		Fenugreek - Fir Honeydew	-1.00876	0.313089	1
Acacia - Heather	0	1	1		Acacia - Heather	-0.193691	0.846418	1		Acacia - Heather	0.475535	0.634406	1
Ailanthus - Heather	-1.46767	0.142193	1		Ailanthus - Heather	0.504713	0.613761	1		Ailanthus - Heather	0	1	1
Alpine Wildflower - Heather	-2.13721	0.0325805	1		Alpine Wildflower - Heather	-0.255897	0.798031	1		Alpine Wildflower - Heather	0.706788	0.479698	1
Asphodel - Heather	0.338154	0.735247	1		Asphodel - Heather	0.723731	0.469231	1		Asphodel - Heather	0	1	1
Carob - Heather	-2.37754	0.0174284	1		Carob - Heather	-1.41499	0.157072	1		Carob - Heather	0	1	1
Cherry - Heather	-1.18354	0.236596	1		Cherry - Heather	-1.64484	0.100002	1		Cherry - Heather	0	1	1
Chestnut - Heather	-0.879904	0.378911	1		Chestnut - Heather	-0.821763	0.411212	1		Chestnut - Heather	1.00876	0.313089	1
Cistus - Heather	0.139855	0.888774	1		Cistus - Heather	-1.41499	0.157072	1		Cistus - Heather	0	1	1
Citrus - Heather	0.475616	0.634348	1		Citrus - Heather	0.898953	0.368678	1		Citrus - Heather	0.584215	0.559076	1
Clover - Heather	-0.422692	0.67252	1		Clover - Heather	-1.0527	0.292479	1		Clover - Heather	0	1	1
Coriander - Heather	-1.70692	0.0878362	1		Coriander - Heather	-2.37223	0.0176813	1		Coriander - Heather	0	1	1
Dandelion - Heather	-0.853298	0.393494	1		Dandelion - Heather	0.0265638	0.978808	1		Dandelion - Heather	0	1	1
Eucalyptus - Heather	-0.78701	0.431276	1		Eucalyptus - Heather	-3.06253	0.00219474	1		Eucalyptus - Heather	1.20302	0.228969	1
False Indico - Heather	-2.53454	0.0112594	1		False Indico - Heather	-2.3312	0.0197426	1		False Indico - Heather	0	1	1
Fenugreek - Heather	-3.27722	0.00104836	0.698209		Fenugreek - Heather	-1.95043	0.0511254	1		Fenugreek - Heather	0	1	1
Fir Honeydew - Heather	-1.52404	0.127499	1		Fir Honeydew - Heather	-0.94889	0.342676	1		Fir Honeydew - Heather	1.74723	0.0805982	1
Acacia - Honeydew	1.85999	0.0628874	1		Acacia - Honeydew	0.769022	0.44188	1		Acacia - Honeydew	-0.111061	0.911568	1
Ailanthus - Honeydew	-0.289059	0.772536	1		Ailanthus - Honeydew	1.24597	0.212777	1		Ailanthus - Honeydew	-0.467345	0.640253	1
Alpine Wildflower - Honeydew	-0.78182	0.43432	1		Alpine Wildflower - Honeydew	0.586736	0.557381	1		Alpine Wildflower - Honeydew	0.213408	0.831009	1
Asphodel - Honeydew	1.51664	0.129357	1		Asphodel - Honeydew	1.39113	0.164185	1		Asphodel - Honeydew	-0.413987	0.678884	1
Carob - Honeydew	-1.95065	0.051099	1		Carob - Honeydew	-1.1881	0.234794	1		Carob - Honeydew	-0.162051	0.871265	1
Cherry - Honeydew	-0.108332	0.913733	1		Cherry - Honeydew	-1.1382	0.255037	1		Cherry - Honeydew	-0.413987	0.678884	1
Chestnut - Honeydew	0.967552	0.333268	1		Chestnut - Honeydew	0.0982195	0.921758	1		Chestnut - Honeydew	0.48228	0.629607	1
Cistus - Honeydew	0.593675	0.552729	1		Cistus - Honeydew	-1.1881	0.234794	1		Cistus - Honeydew	-0.162051	0.871265	1
Citrus - Honeydew	2.29665	0.0216387	1		Citrus - Honeydew	1.9698	0.0488611	1		Citrus - Honeydew	0.0447786	0.964284	1
Clover - Honeydew	0.704155	0.481336	1		Clover - Honeydew	-0.505867	0.61295	1		Clover - Honeydew	-0.413987	0.678884	1
Coriander - Honeydew	-0.169622	0.865308	1		Coriander - Honeydew	-1.78215	0.0747245	1		Coriander - Honeydew	-0.648205	0.516852	1
Dandelion - Honeydew	0.378001	0.70543	1		Dandelion - Honeydew	0.726813	0.46734	1		Dandelion - Honeydew	-0.467345	0.640253	1
Eucalyptus - Honeydew	0.830542	0.406232	1		Eucalyptus - Honeydew	-2.58554	0.00972262	1		Eucalyptus - Honeydew	0.758976	0.447867	1
False Indico - Honeydew	-1.85088	0.0641865	1		False Indico - Honeydew	-1.99452	0.0460955	1		False Indico - Honeydew	-0.272043	0.785589	1
Fenugreek - Honeydew	-2.71519	0.00662385	1		Fenugreek - Honeydew	-1.65377	0.0981749	1		Fenugreek - Honeydew	-0.225566	0.821539	1
Fir Honeydew - Honeydew	-0.578332	0.56304	1		Fir Honeydew - Honeydew	-0.450098	0.65264	1		Fir Honeydew - Honeydew	1.47339	0.140646	1
Heather - Honeydew	1.54222	0.12302	1		Heather - Honeydew	0.82518	0.409269	1		Heather - Honeydew	-0.552521	0.580591	1
Acacia - Ivy	4.63468	3.57484e-06	0.00238084		Acacia - Ivy	1.69743	0.089616	1		Acacia - Ivy	0.260461	0.794508	1
Ailanthus - Ivy	3.22159	0.00127481	0.849023		Ailanthus - Ivy	1.9588	0.0501361	1		Ailanthus - Ivy	0	1	1
Alpine Wildflower - Ivy	3.24426	0.00117756	0.784257		Alpine Wildflower - Ivy	1.59911	0.109797	1		Alpine Wildflower - Ivy	0.413263	0.679414	1
Asphodel - Ivy	4.22354	2.40493e-05	0.0160168		Asphodel - Ivy	2.05441	0.0399362	1		Asphodel - Ivy	0	1	1
Carob - Ivy	0	1	1		Carob - Ivy	-0.450098	0.65264	1		Carob - Ivy	0	1	1
Cherry - Ivy	3.16766	0.00153673	1		Cherry - Ivy	0.410882	0.681159	1		Cherry - Ivy	0	1	1
Chestnut - Ivy	4.25177	2.12091e-05	0.0141253		Chestnut - Ivy	1.40274	0.160695	1		Chestnut - Ivy	0.529827	0.596232	1
Cistus - Ivy	2.31333	0.0207046	1		Cistus - Ivy	-0.450098	0.65264	1		Cistus - Ivy	0	1	1
Citrus - Ivy	4.83867	1.30708e-06	0.000870514		Citrus - Ivy	2.28637	0.0222324	1		Citrus - Ivy	0.330195	0.741253	1
Clover - Ivy	3.6956	0.000219369	0.1461		Clover - Ivy	0.821763	0.411212	1		Clover - Ivy	0	1	1
Coriander - Ivy	3.65769	0.000254494	0.169493		Coriander - Ivy	0.474445	0.635182	1		Coriander - Ivy	0	1	1
Dandelion - Ivy	3.62429	0.000289756	0.192978		Dandelion - Ivy	1.64539	0.0998888	1		Dandelion - Ivy	0	1	1
Eucalyptus - Ivy	4.11233	3.91693e-05	0.0260868		Eucalyptus - Ivy	0.034788	0.972249	1		Eucalyptus - Ivy	0.683268	0.494437	1
False Indico - Ivy	1.12879	0.258987	1		False Indico - Ivy	-0.658876	0.509975	1		False Indico - Ivy	0	1	1
Fenugreek - Ivy	0	1	1		Fenugreek - Ivy	-0.581074	0.56119	1		Fenugreek - Ivy	0	1	1
Fir Honeydew - Ivy	2.6712	0.00755801	1		Fir Honeydew - Ivy	0.779593	0.43563	1		Fir Honeydew - Ivy	1.27599	0.201958	1
Heather - Ivy	4.419	9.91599e-06	0.00660405		Heather - Ivy	1.71959	0.0855079	1		Heather - Ivy	0	1	1
Honeydew - Ivy	3.7252	0.000195157	0.129974		Honeydew - Ivy	1.32355	0.185651	1		Honeydew - Ivy	0.309474	0.756961	1
Acacia - Lavander	1.50872	0.13137	1		Acacia - Lavander	3.69032	0.000223974	0.149167		Acacia - Lavander	0.411825	0.680468	1
Ailanthus - Lavander	-0.140819	0.888012	1		Ailanthus - Lavander	3.54359	0.000394722	0.262885		Ailanthus - Lavander	0	1	1
Alpine Wildflower - Lavander	-0.491387	0.623153	1		Alpine Wildflower - Lavander	3.3569	0.000788225	0.524958		Alpine Wildflower - Lavander	0.625942	0.531353	1
Asphodel - Lavander	1.41662	0.156594	1		Asphodel - Lavander	3.49129	0.000480703	0.320148		Asphodel - Lavander	0	1	1
Carob - Lavander	-1.86369	0.0623659	1		Carob - Lavander	-0.161161	0.871967	1		Carob - Lavander	0	1	1
Cherry - Lavander	0	1	1		Cherry - Lavander	1.28626	0.198351	1		Cherry - Lavander	0	1	1
Chestnut - Lavander	0.825424	0.409131	1		Chestnut - Lavander	3.32881	0.00087218	0.580872		Chestnut - Lavander	0.860275	0.389638	1
Cistus - Lavander	0.621228	0.534449	1		Cistus - Lavander	-0.161161	0.871967	1		Cistus - Lavander	0	1	1
Citrus - Lavander	1.87401	0.060929	1		Citrus - Lavander	4.51436	6.35087e-06	0.00422968		Citrus - Lavander	0.511535	0.608976	1
Clover - Lavander	0.708309	0.478753	1		Clover - Lavander	1.83752	0.0661334	1		Clover - Lavander	0	1	1
Coriander - Lavander	0	1	1		Coriander - Lavander	1.7344	0.0828477	1		Coriander - Lavander	0	1	1
Dandelion - Lavander	0.422458	0.67269	1		Dandelion - Lavander	3.10521	0.00190147	1		Dandelion - Lavander	0	1	1
Eucalyptus - Lavander	0.759279	0.447686	1		Eucalyptus - Lavander	1.02069	0.307403	1		Eucalyptus - Lavander	1.05512	0.291372	1
False Indico - Lavander	-1.6695	0.0950181	1		False Indico - Lavander	-0.259864	0.794968	1		False Indico - Lavander	0	1	1
Fenugreek - Lavander	-2.53978	0.0110924	1		Fenugreek - Lavander	-0.219625	0.826163	1		Fenugreek - Lavander	0	1	1
Fir Honeydew - Lavander	-0.431063	0.666422	1		Fir Honeydew - Lavander	1.67742	0.0934609	1		Fir Honeydew - Lavander	1.6473	0.0994963	1
Heather - Lavander	1.34944	0.177195	1		Heather - Lavander	3.45075	0.000559024	0.37231		Heather - Lavander	0	1	1
Honeydew - Lavander	0.126202	0.899572	1		Honeydew - Lavander	3.0448	0.00232832	1		Honeydew - Lavander	0.48228	0.629607	1
Ivy - Lavander	-3.35981	0.00077997	0.51946		Ivy - Lavander	0.581074	0.56119	1		Ivy - Lavander	0	1	1
Acacia - Linden	1.40461	0.160138	1		Acacia - Linden	0.834257	0.404136	1		Acacia - Linden	-0.0706274	0.943694	1
Ailanthus - Linden	-0.630679	0.528251	1		Ailanthus - Linden	1.29254	0.19617	1		Ailanthus - Linden	-0.441856	0.658593	1
Alpine Wildflower - Linden	-1.22039	0.222319	1		Alpine Wildflower - Linden	0.640075	0.522124	1		Alpine Wildflower - Linden	0.253461	0.799912	1
Asphodel - Linden	1.22683	0.219887	1		Asphodel - Linden	1.4322	0.152086	1		Asphodel - Linden	-0.390692	0.696025	1
Carob - Linden	-2.06935	0.0385133	1		Carob - Linden	-1.17691	0.239231	1		Carob - Linden	-0.152077	0.879127	1
Cherry - Linden	-0.408943	0.682582	1		Cherry - Linden	-1.11394	0.265307	1		Cherry - Linden	-0.390692	0.696025	1
Chestnut - Linden	0.456226	0.648227	1		Chestnut - Linden	0.156647	0.875523	1		Chestnut - Linden	0.538421	0.590286	1
Cistus - Linden	0.477542	0.632976	1		Cistus - Linden	-1.17691	0.239231	1		Cistus - Linden	-0.152077	0.879127	1
Citrus - Linden	1.87401	0.060929	1		Citrus - Linden	2.04882	0.0404793	1		Citrus - Linden	0.0852559	0.932058	1
Clover - Linden	0.408943	0.682582	1		Clover - Linden	-0.477401	0.633076	1		Clover - Linden	-0.390692	0.696025	1
Coriander - Linden	-0.646595	0.517894	1		Coriander - Linden	-1.76129	0.0781897	1		Coriander - Linden	-0.617738	0.536748	1
Dandelion - Linden	0.0420452	0.966463	1		Dandelion - Linden	0.768979	0.441906	1		Dandelion - Linden	-0.441856	0.658593	1
Eucalyptus - Linden	0.389483	0.696919	1		Eucalyptus - Linden	-2.57654	0.00997939	1		Eucalyptus - Linden	0.809866	0.418017	1
False Indico - Linden	-2.05249	0.0401223	1		False Indico - Linden	-1.97937	0.0477741	1		False Indico - Linden	-0.255768	0.79813	1
Fenugreek - Linden	-2.88314	0.00393728	1		Fenugreek - Linden	-1.63975	0.101058	1		Fenugreek - Linden	-0.211882	0.832199	1
Fir Honeydew - Linden	-0.847829	0.396533	1		Fir Honeydew - Linden	-0.424182	0.671433	1		Fir Honeydew - Linden	1.50427	0.132513	1
Heather - Linden	1.15827	0.246754	1		Heather - Linden	0.877724	0.380094	1		Heather - Linden	-0.524168	0.600162	1
Honeydew - Linden	-0.466459	0.640887	1		Honeydew - Linden	0.0495042	0.960518	1		Honeydew - Linden	0.0405128	0.967684	1
Ivy - Linden	-3.9625	7.41684e-05	0.0493961		Ivy - Linden	-1.30472	0.191987	1		Ivy - Linden	-0.291204	0.770895	1
Lavander - Linden	-0.477542	0.632976	1		Lavander - Linden	-3.03519	0.00240381	1		Lavander - Linden	-0.456229	0.648225	1
Acacia - Maple	2.40946	0.0159763	1		Acacia - Maple	-0.606685	0.54406	1		Acacia - Maple	0.135407	0.89229	1
Ailanthus - Maple	1.80092	0.0717148	1		Ailanthus - Maple	-0.350401	0.726038	1		Ailanthus - Maple	0	1	1
Alpine Wildflower - Maple	1.72468	0.0845853	1		Alpine Wildflower - Maple	-0.62639	0.531059	1		Alpine Wildflower - Maple	0.219694	0.826109	1
Asphodel - Maple	2.43846	0.0147499	1		Asphodel - Maple	-0.237223	0.812484	1		Asphodel - Maple	0	1	1
Carob - Maple	0	1	1		Carob - Maple	-1.42334	0.154639	1		Carob - Maple	0	1	1
Cherry - Maple	1.82885	0.0674225	1		Cherry - Maple	-1.18611	0.235578	1		Cherry - Maple	0	1	1
Chestnut - Maple	2.18309	0.0290291	1		Chestnut - Maple	-0.775646	0.437958	1		Chestnut - Maple	0.272043	0.785589	1
Cistus - Maple	1.82885	0.0674225	1		Cistus - Maple	-1.42334	0.154639	1		Cistus - Maple	0	1	1
Citrus - Maple	2.5414	0.0110411	1		Citrus - Maple	-0.282556	0.777517	1		Citrus - Maple	0.173427	0.862316	1
Clover - Maple	2.13365	0.032871	1		Clover - Maple	-0.94889	0.342676	1		Clover - Maple	0	1	1
Coriander - Maple	1.91017	0.0561115	1		Coriander - Maple	-1.23885	0.215399	1		Coriander - Maple	0	1	1
Dandelion - Maple	2.02604	0.0427607	1		Dandelion - Maple	-0.525602	0.599165	1		Dandelion - Maple	0	1	1
Eucalyptus - Maple	2.16351	0.0305018	1		Eucalyptus - Maple	-1.46417	0.143148	1		Eucalyptus - Maple	0.35947	0.719243	1
False Indico - Maple	0.746624	0.455291	1		False Indico - Maple	-1.74322	0.0812946	1		False Indico - Maple	0	1	1
Fenugreek - Maple	0	1	1		Fenugreek - Maple	-1.64353	0.100274	1		Fenugreek - Maple	0	1	1
Fir Honeydew - Maple	1.59635	0.110411	1		Fir Honeydew - Maple	-0.931792	0.351444	1		Fir Honeydew - Maple	0.762552	0.445731	1
Heather - Maple	2.37754	0.0174284	1		Heather - Maple	-0.544226	0.586286	1		Heather - Maple	0	1	1
Honeydew - Maple	1.95065	0.051099	1		Honeydew - Maple	-0.792067	0.428321	1		Honeydew - Maple	0.162051	0.871265	1
Ivy - Maple	0	1	1		Ivy - Maple	-1.35029	0.176921	1		Ivy - Maple	0	1	1
Lavander - Maple	1.86369	0.0623659	1		Lavander - Maple	-1.77277	0.0762666	1		Lavander - Maple	0	1	1
Linden - Maple	2.06935	0.0385133	1		Linden - Maple	-0.805256	0.420672	1		Linden - Maple	0.152077	0.879127	1
Acacia - Marruca	1.15666	0.24741	1		Acacia - Marruca	1.35029	0.176921	1		Acacia - Marruca	0.368348	0.712614	1
Ailanthus - Marruca	-0.290623	0.77134	1		Ailanthus - Marruca	1.67375	0.0941791	1		Ailanthus - Marruca	0	1	1
Alpine Wildflower - Marruca	-0.627238	0.530503	1		Alpine Wildflower - Marruca	1.20755	0.227219	1		Alpine Wildflower - Marruca	0.567706	0.570235	1
Asphodel - Marruca	1.18283	0.236877	1		Asphodel - Marruca	1.78358	0.0744915	1		Asphodel - Marruca	0	1	1
Carob - Marruca	-1.9084	0.0563397	1		Carob - Marruca	-0.848713	0.396041	1		Carob - Marruca	0	1	1
Cherry - Marruca	-0.147854	0.882458	1		Cherry - Marruca	-0.287675	0.773596	1		Cherry - Marruca	0	1	1
Chestnut - Marruca	0.532116	0.594646	1		Chestnut - Marruca	0.931792	0.351444	1		Chestnut - Marruca	0.762552	0.445731	1
Cistus - Marruca	0.545257	0.585577	1		Cistus - Marruca	-0.848713	0.396041	1		Cistus - Marruca	0	1	1
Citrus - Marruca	1.49996	0.133625	1		Citrus - Marruca	2.16798	0.0301605	1		Citrus - Marruca	0.460612	0.645077	1
Clover - Marruca	0.517487	0.604816	1		Clover - Marruca	0.23014	0.817983	1		Clover - Marruca	0	1	1
Coriander - Marruca	-0.190412	0.848986	1		Coriander - Marruca	-0.370479	0.711025	1		Coriander - Marruca	0	1	1
Dandelion - Marruca	0.232498	0.816151	1		Dandelion - Marruca	1.26662	0.20529	1		Dandelion - Marruca	0	1	1
Eucalyptus - Marruca	0.497749	0.618661	1		Eucalyptus - Marruca	-0.968457	0.332816	1		Eucalyptus - Marruca	0.951069	0.341569	1
False Indico - Marruca	-1.72425	0.0846621	1		False Indico - Marruca	-1.34193	0.179618	1		False Indico - Marruca	0	1	1
Fenugreek - Marruca	-2.57328	0.0100738	1		Fenugreek - Marruca	-1.1444	0.252456	1		Fenugreek - Marruca	0	1	1
Fir Honeydew - Marruca	-0.545257	0.585577	1		Fir Honeydew - Marruca	0.212178	0.831968	1		Fir Honeydew - Marruca	1.56277	0.118108	1
Heather - Marruca	1.05589	0.291021	1		Heather - Marruca	1.36961	0.17081	1		Heather - Marruca	0	1	1
Honeydew - Marruca	-0.0756135	0.939727	1		Honeydew - Marruca	0.823868	0.410015	1		Honeydew - Marruca	0.433433	0.6647	1
Ivy - Marruca	-3.34755	0.000815283	0.542978		Ivy - Marruca	-0.651325	0.514837	1		Ivy - Marruca	0	1	1
Lavander - Marruca	-0.162927	0.870576	1		Lavander - Marruca	-1.64841	0.0992684	1		Lavander - Marruca	0	1	1
Linden - Marruca	0.238015	0.81187	1		Linden - Marruca	0.796531	0.425723	1		Linden - Marruca	0.409306	0.682315	1
Maple - Marruca	-1.9084	0.0563397	1		Maple - Marruca	1.06089	0.288739	1		Maple - Marruca	0	1	1
Acacia - Multifloral	1.6274	0.103652	1		Acacia - Multifloral	1.84257	0.0653915	1		Acacia - Multifloral	-0.736036	0.461709	1
Ailanthus - Multifloral	-0.852974	0.393674	1		Ailanthus - Multifloral	1.88467	0.0594748	1		Ailanthus - Multifloral	-0.874533	0.381828	1
Alpine Wildflower - Multifloral	-1.69415	0.0902367	1		Alpine Wildflower - Multifloral	1.37641	0.168694	1		Alpine Wildflower - Multifloral	-0.207786	0.835396	1
Asphodel - Multifloral	1.21951	0.222649	1		Asphodel - Multifloral	1.93649	0.0528077	1		Asphodel - Multifloral	-0.751669	0.45225	1
Carob - Multifloral	-2.13997	0.032357	1		Carob - Multifloral	-1.05884	0.28967	1		Carob - Multifloral	-0.27079	0.786552	1
Cherry - Multifloral	-0.570418	0.568395	1		Cherry - Multifloral	-0.849607	0.395544	1		Cherry - Multifloral	-0.751669	0.45225	1
Chestnut - Multifloral	0.37022	0.711218	1		Chestnut - Multifloral	1.08644	0.277285	1		Chestnut - Multifloral	0.0194696	0.984467	1
Cistus - Multifloral	0.439332	0.660421	1		Cistus - Multifloral	-1.05884	0.28967	1		Cistus - Multifloral	-0.27079	0.786552	1
Citrus - Multifloral	2.17014	0.0299962	1		Citrus - Multifloral	3.26894	0.0010795	0.718949		Citrus - Multifloral	-0.468162	0.639669	1
Clover - Multifloral	0.324548	0.745523	1		Clover - Multifloral	-0.153082	0.878333	1		Clover - Multifloral	-0.751669	0.45225	1
Coriander - Multifloral	-1.07496	0.282392	1		Coriander - Multifloral	-1.6011	0.109355	1		Coriander - Multifloral	-1.41653	0.15662	1
Dandelion - Multifloral	-0.0956995	0.923759	1		Dandelion - Multifloral	1.2953	0.195215	1		Dandelion - Multifloral	-0.874533	0.381828	1
Eucalyptus - Multifloral	0.278181	0.780873	1		Eucalyptus - Multifloral	-2.61786	0.00884821	1		Eucalyptus - Multifloral	0.458386	0.646675	1
False Indico - Multifloral	-2.20536	0.0274288	1		False Indico - Multifloral	-1.82403	0.0681471	1		False Indico - Multifloral	-0.46648	0.640872	1
Fenugreek - Multifloral	-3.01814	0.00254329	1		Fenugreek - Multifloral	-1.49336	0.135344	1		Fenugreek - Multifloral	-0.381913	0.702526	1
Fir Honeydew - Multifloral	-1.01607	0.309598	1		Fir Honeydew - Multifloral	-0.133276	0.893975	1		Fir Honeydew - Multifloral	1.33065	0.183304	1
Heather - Multifloral	1.20142	0.22959	1		Heather - Multifloral	1.58656	0.112613	1		Heather - Multifloral	-1.09895	0.271788	1
Honeydew - Multifloral	-0.826964	0.408257	1		Honeydew - Multifloral	0.740889	0.458761	1		Honeydew - Multifloral	-0.542016	0.587808	1
Ivy - Multifloral	-4.24529	2.18313e-05	0.0145396		Ivy - Multifloral	-1.10497	0.269171	1		Ivy - Multifloral	-0.537195	0.591133	1
Lavander - Multifloral	-0.691376	0.489329	1		Lavander - Multifloral	-2.99962	0.00270313	1		Lavander - Multifloral	-0.911062	0.362262	1
Linden - Multifloral	-0.231673	0.816792	1		Linden - Multifloral	0.695972	0.486446	1		Linden - Multifloral	-0.61088	0.541279	1
Maple - Multifloral	-2.13997	0.032357	1		Maple - Multifloral	0.948549	0.34285	1		Maple - Multifloral	-0.27079	0.786552	1
Marruca - Multifloral	-0.393041	0.694289	1		Marruca - Multifloral	-0.489427	0.62454	1		Marruca - Multifloral	-0.795175	0.426511	1
Acacia - Rapeseed	-0.347845	0.727957	1		Acacia - Rapeseed	-0.0966847	0.922977	1		Acacia - Rapeseed	0.332321	0.739647	1
Ailanthus - Rapeseed	-1.45892	0.144588	1		Ailanthus - Rapeseed	0.432544	0.665346	1		Ailanthus - Rapeseed	0	1	1
Alpine Wildflower - Rapeseed	-1.8964	0.0579076	1		Alpine Wildflower - Rapeseed	-0.150603	0.880289	1		Alpine Wildflower - Rapeseed	0.517646	0.604705	1
Asphodel - Rapeseed	0	1	1		Asphodel - Rapeseed	0.625065	0.531928	1		Asphodel - Rapeseed	0	1	1
Carob - Rapeseed	-2.41934	0.0155488	1		Carob - Rapeseed	-1.34493	0.178649	1		Carob - Rapeseed	0	1	1
Cherry - Rapeseed	-1.24934	0.211541	1		Cherry - Rapeseed	-1.31958	0.186975	1		Cherry - Rapeseed	0	1	1
Chestnut - Rapeseed	-0.953827	0.340171	1		Chestnut - Rapeseed	-0.516983	0.605168	1		Chestnut - Rapeseed	0.683443	0.494327	1
Cistus - Rapeseed	0	1	1		Cistus - Rapeseed	-1.34493	0.178649	1		Cistus - Rapeseed	0	1	1
Citrus - Rapeseed	0	1	1		Citrus - Rapeseed	0.680485	0.496198	1		Citrus - Rapeseed	0.417667	0.676191	1
Clover - Rapeseed	-0.62467	0.532188	1		Clover - Rapeseed	-0.83342	0.404608	1		Clover - Rapeseed	0	1	1
Coriander - Rapeseed	-1.54962	0.121234	1		Coriander - Rapeseed	-1.63674	0.101685	1		Coriander - Rapeseed	0	1	1
Dandelion - Rapeseed	-0.97261	0.330747	1		Dandelion - Rapeseed	0.054068	0.956881	1		Dandelion - Rapeseed	0	1	1
Eucalyptus - Rapeseed	-0.9034	0.366314	1		Eucalyptus - Rapeseed	-2.15949	0.0308125	1		Eucalyptus - Rapeseed	0.863081	0.388093	1
False Indico - Rapeseed	-2.49868	0.0124656	1		False Indico - Rapeseed	-2.08355	0.0372011	1		False Indico - Rapeseed	0	1	1
Fenugreek - Rapeseed	-3.22578	0.00125628	0.836686		Fenugreek - Rapeseed	-1.79323	0.0729354	1		Fenugreek - Rapeseed	0	1	1
Fir Honeydew - Rapeseed	-1.54962	0.121234	1		Fir Honeydew - Rapeseed	-0.775298	0.438164	1		Fir Honeydew - Rapeseed	1.48046	0.138751	1
Heather - Rapeseed	-0.322578	0.747015	1		Heather - Rapeseed	0.0358647	0.97139	1		Heather - Rapeseed	0	1	1
Honeydew - Rapeseed	-1.43773	0.15051	1		Honeydew - Rapeseed	-0.548054	0.583655	1		Honeydew - Rapeseed	0.392448	0.694728	1
Ivy - Rapeseed	-4.12644	3.68429e-05	0.0245374		Ivy - Rapeseed	-1.49104	0.13595	1		Ivy - Rapeseed	0	1	1
Lavander - Rapeseed	-1.35955	0.173972	1		Lavander - Rapeseed	-2.67043	0.00757534	1		Lavander - Rapeseed	0	1	1
Linden - Rapeseed	-1.16221	0.245149	1		Linden - Rapeseed	-0.581473	0.560921	1		Linden - Rapeseed	0.370114	0.711297	1
Maple - Rapeseed	-2.41934	0.0155488	1		Maple - Rapeseed	0.53797	0.590597	1		Maple - Rapeseed	0	1	1
Marruca - Rapeseed	-1.14049	0.254084	1		Marruca - Rapeseed	-1.07781	0.28112	1		Marruca - Rapeseed	0	1	1
Multifloral - Rapeseed	-1.14376	0.252721	1		Multifloral - Rapeseed	-0.976301	0.328915	1		Multifloral - Rapeseed	0.704979	0.480823	1
Acacia - Reynoutria	2.40946	0.0159763	1		Acacia - Reynoutria	1.37883	0.167948	1		Acacia - Reynoutria	-4.73925	2.14506e-06	0.00142861
Ailanthus - Reynoutria	1.80092	0.0717148	1		Ailanthus - Reynoutria	1.5768	0.11484	1		Ailanthus - Reynoutria	-4.73151	2.22856e-06	0.00148422
Alpine Wildflower - Reynoutria	1.72468	0.0845853	1		Alpine Wildflower - Reynoutria	1.34227	0.17951	1		Alpine Wildflower - Reynoutria	-4.61358	3.95791e-06	0.00263597
Asphodel - Reynoutria	2.43846	0.0147499	1		Asphodel - Reynoutria	1.66056	0.0968022	1		Asphodel - Reynoutria	-4.65927	3.17334e-06	0.00211345
Carob - Reynoutria	0	1	1		Carob - Reynoutria	0	1	1		Carob - Reynoutria	-3.49445	0.000475036	0.316374
Cherry - Reynoutria	1.82885	0.0674225	1		Cherry - Reynoutria	0.711668	0.47667	1		Cherry - Reynoutria	-4.65927	3.17334e-06	0.00211345
Chestnut - Reynoutria	2.18309	0.0290291	1		Chestnut - Reynoutria	1.21887	0.222893	1		Chestnut - Reynoutria	-4.62473	3.75094e-06	0.00249813
Cistus - Reynoutria	1.82885	0.0674225	1		Cistus - Reynoutria	0	1	1		Cistus - Reynoutria	-3.49445	0.000475036	0.316374
Citrus - Reynoutria	2.5414	0.0110411	1		Citrus - Reynoutria	1.69534	0.0900119	1		Citrus - Reynoutria	-4.68252	2.83367e-06	0.00188722
Clover - Reynoutria	2.13365	0.032871	1		Clover - Reynoutria	0.94889	0.342676	1		Clover - Reynoutria	-4.65927	3.17334e-06	0.00211345
Coriander - Reynoutria	1.91017	0.0561115	1		Coriander - Reynoutria	0.743313	0.457292	1		Coriander - Reynoutria	-4.86645	1.13622e-06	0.000756722
Dandelion - Reynoutria	2.02604	0.0427607	1		Dandelion - Reynoutria	1.4016	0.161033	1		Dandelion - Reynoutria	-4.73151	2.22856e-06	0.00148422
Eucalyptus - Reynoutria	2.16351	0.0305018	1		Eucalyptus - Reynoutria	0.512459	0.608329	1		Eucalyptus - Reynoutria	-4.49338	7.01015e-06	0.00466876
False Indico - Reynoutria	0.746624	0.455291	1		False Indico - Reynoutria	0	1	1		False Indico - Reynoutria	-4.27981	1.87051e-05	0.0124576
Fenugreek - Reynoutria	0	1	1		Fenugreek - Reynoutria	0	1	1		Fenugreek - Reynoutria	-4.03505	5.45917e-05	0.0363581
Fir Honeydew - Reynoutria	1.59635	0.110411	1		Fir Honeydew - Reynoutria	0.931792	0.351444	1		Fir Honeydew - Reynoutria	-3.81276	0.000137424	0.0915243
Heather - Reynoutria	2.37754	0.0174284	1		Heather - Reynoutria	1.41499	0.157072	1		Heather - Reynoutria	-4.81009	1.5086e-06	0.00100473
Honeydew - Reynoutria	1.95065	0.051099	1		Honeydew - Reynoutria	1.1881	0.234794	1		Honeydew - Reynoutria	-4.69949	2.60814e-06	0.00173702
Ivy - Reynoutria	0	1	1		Ivy - Reynoutria	0.450098	0.65264	1		Ivy - Reynoutria	-4.42017	9.86229e-06	0.00656829
Lavander - Reynoutria	1.86369	0.0623659	1		Lavander - Reynoutria	0.161161	0.871967	1		Lavander - Reynoutria	-4.74803	2.05413e-06	0.00136805
Linden - Reynoutria	2.06935	0.0385133	1		Linden - Reynoutria	1.17691	0.239231	1		Linden - Reynoutria	-4.71437	2.42458e-06	0.00161477
Maple - Reynoutria	0	1	1		Maple - Reynoutria	1.42334	0.154639	1		Maple - Reynoutria	-3.49445	0.000475036	0.316374
Marruca - Reynoutria	1.9084	0.0563397	1		Marruca - Reynoutria	0.848713	0.396041	1		Marruca - Reynoutria	-4.6883	2.75485e-06	0.00183473
Multifloral - Reynoutria	2.13997	0.032357	1		Multifloral - Reynoutria	1.05884	0.28967	1		Multifloral - Reynoutria	-4.65759	3.19932e-06	0.00213075
Rapeseed - Reynoutria	2.41934	0.0155488	1		Rapeseed - Reynoutria	1.34493	0.178649	1		Rapeseed - Reynoutria	-4.62273	3.78731e-06	0.00252235
Acacia - Rhododendron	3.13523	0.00171721	1		Acacia - Rhododendron	1.16698	0.243218	1		Acacia - Rhododendron	-1.04184	0.297484	1
Ailanthus - Rhododendron	0.726474	0.467548	1		Ailanthus - Rhododendron	1.52865	0.12635	1		Ailanthus - Rhododendron	-1.13105	0.258035	1
Alpine Wildflower - Rhododendron	0.497872	0.618574	1		Alpine Wildflower - Rhododendron	0.955781	0.339183	1		Alpine Wildflower - Rhododendron	-0.634203	0.525949	1
Asphodel - Rhododendron	2.37574	0.0175137	1		Asphodel - Rhododendron	1.64353	0.100274	1		Asphodel - Rhododendron	-1.00876	0.313089	1
Carob - Rhododendron	-1.58383	0.113233	1		Carob - Rhododendron	-1.06829	0.285389	1		Carob - Rhododendron	-0.403505	0.686577	1
Cherry - Rhododendron	0.791914	0.428411	1		Cherry - Rhododendron	-0.821763	0.411212	1		Cherry - Rhododendron	-1.00876	0.313089	1
Chestnut - Rhododendron	2.39161	0.0167748	1		Chestnut - Rhododendron	0.56979	0.56882	1		Chestnut - Rhododendron	-0.55956	0.575779	1
Cistus - Rhododendron	0.950297	0.341961	1		Cistus - Rhododendron	-1.06829	0.285389	1		Cistus - Rhododendron	-0.403505	0.686577	1
Citrus - Rhododendron	3.48664	0.000489136	0.325765		Citrus - Rhododendron	2.28282	0.0224409	1		Citrus - Rhododendron	-0.845975	0.397566	1
Clover - Rhododendron	1.58383	0.113233	1		Clover - Rhododendron	-0.205441	0.837228	1		Clover - Rhododendron	-1.00876	0.313089	1
Coriander - Rhododendron	1.19726	0.231205	1		Coriander - Rhododendron	-1.24239	0.214093	1		Coriander - Rhododendron	-1.5251	0.127233	1
Dandelion - Rhododendron	1.37223	0.169992	1		Dandelion - Rhododendron	1.02608	0.304853	1		Dandelion - Rhododendron	-1.13105	0.258035	1
Eucalyptus - Rhododendron	2.0914	0.0364922	1		Eucalyptus - Rhododendron	-2.02629	0.0427354	1		Eucalyptus - Rhododendron	-0.163107	0.870434	1
False Indico - Rhododendron	-1.23187	0.217999	1		False Indico - Rhododendron	-1.78049	0.0749963	1		False Indico - Rhododendron	-0.672508	0.501261	1
Fenugreek - Rhododendron	-2.19637	0.0280652	1		Fenugreek - Rhododendron	-1.48145	0.138485	1		Fenugreek - Rhododendron	-0.55956	0.575779	1
Fir Honeydew - Rhododendron	0.236103	0.813353	1		Fir Honeydew - Rhododendron	-0.183752	0.854208	1		Fir Honeydew - Rhododendron	0.902264	0.366917	1
Heather - Rhododendron	2.64975	0.00805512	1		Heather - Rhododendron	1.1656	0.243775	1		Heather - Rhododendron	-1.32078	0.186575	1
Honeydew - Rhododendron	1.33792	0.180923	1		Honeydew - Rhododendron	0.428754	0.668102	1		Honeydew - Rhododendron	-0.902264	0.366917	1
Ivy - Rhododendron	-2.99315	0.00276111	1		Ivy - Rhododendron	-1.08709	0.276997	1		Ivy - Rhododendron	-0.762552	0.445731	1
Lavander - Rhododendron	0.914424	0.360494	1		Lavander - Rhododendron	-2.60945	0.00906882	1		Lavander - Rhododendron	-1.16482	0.244093	1
Linden - Rhododendron	1.79589	0.0725117	1		Linden - Rhododendron	0.388247	0.697833	1		Linden - Rhododendron	-0.95319	0.340494	1
Maple - Rhododendron	-1.58383	0.113233	1		Maple - Rhododendron	0.90394	0.366027	1		Maple - Rhododendron	-0.403505	0.686577	1
Marruca - Rhododendron	1.01093	0.312048	1		Marruca - Rhododendron	-0.500677	0.616598	1		Marruca - Rhododendron	-1.05362	0.292058	1
Multifloral - Rhododendron	2.43756	0.0147868	1		Multifloral - Rhododendron	-0.131565	0.895329	1		Multifloral - Rhododendron	-0.646012	0.518271	1
Rapeseed - Rhododendron	2.25786	0.0239542	1		Rapeseed - Rhododendron	0.808881	0.418583	1		Rapeseed - Rhododendron	-0.958709	0.337706	1
Reynoutria - Rhododendron	-1.58383	0.113233	1		Reynoutria - Rhododendron	-1.06829	0.285389	1		Reynoutria - Rhododendron	4.43855	9.0567e-06	0.00603176
Acacia - Rosemary	1.28664	0.198219	1		Acacia - Rosemary	0.357627	0.720623	1		Acacia - Rosemary	0.351206	0.725434	1
Ailanthus - Rosemary	-0.126504	0.899333	1		Ailanthus - Rosemary	0.836861	0.402671	1		Ailanthus - Rosemary	0	1	1
Alpine Wildflower - Rosemary	-0.427127	0.669287	1		Alpine Wildflower - Rosemary	0.277016	0.781768	1		Alpine Wildflower - Rosemary	0.544085	0.586383	1
Asphodel - Rosemary	1.29319	0.195945	1		Asphodel - Rosemary	1.00645	0.314199	1		Asphodel - Rosemary	0	1	1
Carob - Rosemary	-1.82885	0.0674225	1		Carob - Rosemary	-1.18611	0.235578	1		Carob - Rosemary	0	1	1
Cherry - Rosemary	0	1	1		Cherry - Rosemary	-1.00645	0.314199	1		Cherry - Rosemary	0	1	1
Chestnut - Rosemary	0.695356	0.486832	1		Chestnut - Rosemary	-0.0737965	0.941172	1		Chestnut - Rosemary	0.724716	0.468627	1
Cistus - Rosemary	0.609616	0.542116	1		Cistus - Rosemary	-1.18611	0.235578	1		Cistus - Rosemary	0	1	1
Citrus - Rosemary	1.61289	0.106768	1		Citrus - Rosemary	1.1656	0.243775	1		Citrus - Rosemary	0.44026	0.659749	1
Clover - Rosemary	0.646595	0.517894	1		Clover - Rosemary	-0.503225	0.614806	1		Clover - Rosemary	0	1	1
Coriander - Rosemary	0	1	1		Coriander - Rosemary	-1.27307	0.202993	1		Coriander - Rosemary	0	1	1
Dandelion - Rosemary	0.379512	0.704308	1		Dandelion - Rosemary	0.443044	0.657734	1		Dandelion - Rosemary	0	1	1
Eucalyptus - Rosemary	0.654416	0.512844	1		Eucalyptus - Rosemary	-1.82889	0.0674155	1		Eucalyptus - Rosemary	0.909396	0.363141	1
False Indico - Rosemary	-1.59181	0.111428	1		False Indico - Rosemary	-1.85828	0.063129	1		False Indico - Rosemary	0	1	1
Fenugreek - Rosemary	-2.45366	0.0141412	1		Fenugreek - Rosemary	-1.59134	0.111534	1		Fenugreek - Rosemary	0	1	1
Fir Honeydew - Rosemary	-0.399087	0.689829	1		Fir Honeydew - Rosemary	-0.465896	0.64129	1		Fir Honeydew - Rosemary	1.5251	0.127233	1
Heather - Rosemary	1.18354	0.236596	1		Heather - Rosemary	0.460556	0.645117	1		Heather - Rosemary	0	1	1
Honeydew - Rosemary	0.108332	0.913733	1		Honeydew - Rosemary	-0.126467	0.899362	1		Honeydew - Rosemary	0.413987	0.678884	1
Ivy - Rosemary	-3.16766	0.00153673	1		Ivy - Rosemary	-1.23264	0.217708	1		Ivy - Rosemary	0	1	1
Lavander - Rosemary	0	1	1		Lavander - Rosemary	-2.38877	0.0169047	1		Lavander - Rosemary	0	1	1
Linden - Rosemary	0.408943	0.682582	1		Linden - Rosemary	-0.159134	0.873564	1		Linden - Rosemary	0.390692	0.696025	1
Maple - Rosemary	-1.82885	0.0674225	1		Maple - Rosemary	0.711668	0.47667	1		Maple - Rosemary	0	1	1
Marruca - Rosemary	0.147854	0.882458	1		Marruca - Rosemary	-0.747954	0.454488	1		Marruca - Rosemary	0	1	1
Multifloral - Rosemary	0.570418	0.568395	1		Multifloral - Rosemary	-0.543442	0.586825	1		Multifloral - Rosemary	0.751669	0.45225	1
Rapeseed - Rosemary	1.24934	0.211541	1		Rapeseed - Rosemary	0.347258	0.728397	1		Rapeseed - Rosemary	0	1	1
Reynoutria - Rosemary	-1.82885	0.0674225	1		Reynoutria - Rosemary	-1.18611	0.235578	1		Reynoutria - Rosemary	4.65927	3.17334e-06	0.00211345
Rhododendron - Rosemary	-0.791914	0.428411	1		Rhododendron - Rosemary	-0.410882	0.681159	1		Rhododendron - Rosemary	1.00876	0.313089	1
Acacia - Sainfon	-0.272628	0.785139	1		Acacia - Sainfon	1.69743	0.089616	1		Acacia - Sainfon	-2.08369	0.0371885	1
Ailanthus - Sainfon	-1.2081	0.22701	1		Ailanthus - Sainfon	1.9588	0.0501361	1		Ailanthus - Sainfon	-2.116	0.0343452	1
Alpine Wildflower - Sainfon	-1.51399	0.130029	1		Alpine Wildflower - Sainfon	1.59911	0.109797	1		Alpine Wildflower - Sainfon	-1.85968	0.0629306	1
Asphodel - Sainfon	0	1	1		Asphodel - Sainfon	2.05441	0.0399362	1		Asphodel - Sainfon	-2.01752	0.043641	1
Carob - Sainfon	-2.31333	0.0207046	1		Carob - Sainfon	-0.450098	0.65264	1		Carob - Sainfon	-1.10504	0.269141	1
Cherry - Sainfon	-1.05589	0.291021	1		Cherry - Sainfon	0.410882	0.681159	1		Cherry - Sainfon	-2.01752	0.043641	1
Chestnut - Sainfon	-0.739438	0.459641	1		Chestnut - Sainfon	1.40274	0.160695	1		Chestnut - Sainfon	-1.8544	0.0636825	1
Cistus - Sainfon	0	1	1		Cistus - Sainfon	-0.450098	0.65264	1		Cistus - Sainfon	-1.10504	0.269141	1
Citrus - Sainfon	0	1	1		Citrus - Sainfon	2.28637	0.0222324	1		Citrus - Sainfon	-1.98117	0.0475724	1
Clover - Sainfon	-0.527943	0.597539	1		Clover - Sainfon	0.821763	0.411212	1		Clover - Sainfon	-2.01752	0.043641	1
Coriander - Sainfon	-1.21923	0.222756	1		Coriander - Sainfon	0.474445	0.635182	1		Coriander - Sainfon	-2.32963	0.0198255	1
Dandelion - Sainfon	-0.805398	0.42059	1		Dandelion - Sainfon	1.64539	0.0998888	1		Dandelion - Sainfon	-2.116	0.0343452	1
Eucalyptus - Sainfon	-0.715187	0.474494	1		Eucalyptus - Sainfon	0.034788	0.972249	1		Eucalyptus - Sainfon	-1.62276	0.10464	1
False Indico - Sainfon	-2.25758	0.023972	1		False Indico - Sainfon	-0.658876	0.509975	1		False Indico - Sainfon	-1.61762	0.105745	1
Fenugreek - Sainfon	-2.98649	0.00282196	1		Fenugreek - Sainfon	-0.581074	0.56119	1		Fenugreek - Sainfon	-1.4266	0.153694	1
Fir Honeydew - Sainfon	-1.3356	0.18168	1		Fir Honeydew - Sainfon	0.779593	0.43563	1		Fir Honeydew - Sainfon	-0.637997	0.523476	1
Heather - Sainfon	-0.259941	0.794909	1		Heather - Sainfon	1.71959	0.0855079	1		Heather - Sainfon	-2.23506	0.0254135	1
Honeydew - Sainfon	-1.13376	0.256896	1		Honeydew - Sainfon	1.32355	0.185651	1		Honeydew - Sainfon	-2.01158	0.0442642	1
Ivy - Sainfon	-3.65769	0.000254494	0.169493		Ivy - Sainfon	0	1	1		Ivy - Sainfon	-1.74723	0.0805982	1
Lavander - Sainfon	-1.11994	0.262741	1		Lavander - Sainfon	-0.581074	0.56119	1		Lavander - Sainfon	-2.13991	0.0323624	1
Linden - Sainfon	-0.914424	0.360494	1		Linden - Sainfon	1.30472	0.191987	1		Linden - Sainfon	-2.03843	0.0415069	1
Maple - Sainfon	-2.31333	0.0207046	1		Maple - Sainfon	1.35029	0.176921	1		Maple - Sainfon	-1.10504	0.269141	1
Marruca - Sainfon	-0.956444	0.338848	1		Marruca - Sainfon	0.651325	0.514837	1		Marruca - Sainfon	-2.05596	0.0397868	1
Multifloral - Sainfon	-0.871549	0.383454	1		Multifloral - Sainfon	1.10497	0.269171	1		Multifloral - Sainfon	-1.90704	0.0565152	1
Rapeseed - Sainfon	0	1	1		Rapeseed - Sainfon	1.49104	0.13595	1		Rapeseed - Sainfon	-1.97114	0.0487082	1
Reynoutria - Sainfon	-2.31333	0.0207046	1		Reynoutria - Sainfon	-0.450098	0.65264	1		Reynoutria - Sainfon	3.31513	0.000916011	0.610064
Rhododendron - Sainfon	-1.79589	0.0725117	1		Rhododendron - Sainfon	1.08709	0.276997	1		Rhododendron - Sainfon	-1.5251	0.127233	1
Rosemary - Sainfon	-1.05589	0.291021	1		Rosemary - Sainfon	1.23264	0.217708	1		Rosemary - Sainfon	-2.01752	0.043641	1
Acacia - Savory	-0.141733	0.887291	1		Acacia - Savory	1.37883	0.167948	1		Acacia - Savory	0.135407	0.89229	1
Ailanthus - Savory	-0.675347	0.499456	1		Ailanthus - Savory	1.5768	0.11484	1		Ailanthus - Savory	0	1	1
Alpine Wildflower - Savory	-0.80485	0.420906	1		Alpine Wildflower - Savory	1.34227	0.17951	1		Alpine Wildflower - Savory	0.219694	0.826109	1
Asphodel - Savory	0	1	1		Asphodel - Savory	1.66056	0.0968022	1		Asphodel - Savory	0	1	1
Carob - Savory	-1.82885	0.0674225	1		Carob - Savory	0	1	1		Carob - Savory	0	1	1
Cherry - Savory	-0.609616	0.542116	1		Cherry - Savory	0.711668	0.47667	1		Cherry - Savory	0	1	1
Chestnut - Savory	-0.379668	0.704192	1		Chestnut - Savory	1.21887	0.222893	1		Chestnut - Savory	0.272043	0.785589	1
Cistus - Savory	0	1	1		Cistus - Savory	0	1	1		Cistus - Savory	0	1	1
Citrus - Savory	0	1	1		Citrus - Savory	1.69534	0.0900119	1		Citrus - Savory	0.173427	0.862316	1
Clover - Savory	-0.304808	0.760513	1		Clover - Savory	0.94889	0.342676	1		Clover - Savory	0	1	1
Coriander - Savory	-0.636723	0.524305	1		Coriander - Savory	0.743313	0.457292	1		Coriander - Savory	0	1	1
Dandelion - Savory	-0.450231	0.652544	1		Dandelion - Savory	1.4016	0.161033	1		Dandelion - Savory	0	1	1
Eucalyptus - Savory	-0.376263	0.706721	1		Eucalyptus - Savory	0.512459	0.608329	1		Eucalyptus - Savory	0.35947	0.719243	1
False Indico - Savory	-1.49325	0.135372	1		False Indico - Savory	0	1	1		False Indico - Savory	0	1	1
Fenugreek - Savory	-2.11177	0.0347061	1		Fenugreek - Savory	0	1	1		Fenugreek - Savory	0	1	1
Fir Honeydew - Savory	-0.798174	0.424769	1		Fir Honeydew - Savory	0.931792	0.351444	1		Fir Honeydew - Savory	0.762552	0.445731	1
Heather - Savory	-0.139855	0.888774	1		Heather - Savory	1.41499	0.157072	1		Heather - Savory	0	1	1
Honeydew - Savory	-0.593675	0.552729	1		Honeydew - Savory	1.1881	0.234794	1		Honeydew - Savory	0.162051	0.871265	1
Ivy - Savory	-2.31333	0.0207046	1		Ivy - Savory	0.450098	0.65264	1		Ivy - Savory	0	1	1
Lavander - Savory	-0.621228	0.534449	1		Lavander - Savory	0.161161	0.871967	1		Lavander - Savory	0	1	1
Linden - Savory	-0.477542	0.632976	1		Linden - Savory	1.17691	0.239231	1		Linden - Savory	0.152077	0.879127	1
Maple - Savory	-1.82885	0.0674225	1		Maple - Savory	1.42334	0.154639	1		Maple - Savory	0	1	1
Marruca - Savory	-0.545257	0.585577	1		Marruca - Savory	0.848713	0.396041	1		Marruca - Savory	0	1	1
Multifloral - Savory	-0.439332	0.660421	1		Multifloral - Savory	1.05884	0.28967	1		Multifloral - Savory	0.27079	0.786552	1
Rapeseed - Savory	0	1	1		Rapeseed - Savory	1.34493	0.178649	1		Rapeseed - Savory	0	1	1
Reynoutria - Savory	-1.82885	0.0674225	1		Reynoutria - Savory	0	1	1		Reynoutria - Savory	3.49445	0.000475036	0.316374
Rhododendron - Savory	-0.950297	0.341961	1		Rhododendron - Savory	1.06829	0.285389	1		Rhododendron - Savory	0.403505	0.686577	1
Rosemary - Savory	-0.609616	0.542116	1		Rosemary - Savory	1.18611	0.235578	1		Rosemary - Savory	0	1	1
Sainfon - Savory	0	1	1		Sainfon - Savory	0.450098	0.65264	1		Sainfon - Savory	1.10504	0.269141	1
Acacia - Sideritis	0.651707	0.51459	1		Acacia - Sideritis	1.64841	0.0992684	1		Acacia - Sideritis	0.311311	0.755565	1
Ailanthus - Sideritis	-0.540498	0.588854	1		Ailanthus - Sideritis	1.92298	0.0544819	1		Ailanthus - Sideritis	0	1	1
Alpine Wildflower - Sideritis	-0.850857	0.394849	1		Alpine Wildflower - Sideritis	1.52305	0.127746	1		Alpine Wildflower - Sideritis	0.48773	0.625741	1
Asphodel - Sideritis	0.798174	0.424769	1		Asphodel - Sideritis	2.01888	0.0434994	1		Asphodel - Sideritis	0	1	1
Carob - Sideritis	-1.99544	0.0459954	1		Carob - Sideritis	-0.621195	0.534472	1		Carob - Sideritis	0	1	1
Cherry - Sideritis	-0.399087	0.689829	1		Cherry - Sideritis	0.155299	0.876586	1		Cherry - Sideritis	0	1	1
Chestnut - Sideritis	0.1113	0.911378	1		Chestnut - Sideritis	1.29932	0.193833	1		Chestnut - Sideritis	0.637997	0.523476	1
Cistus - Sideritis	0.399087	0.689829	1		Cistus - Sideritis	-0.621195	0.534472	1		Cistus - Sideritis	0	1	1
Citrus - Sideritis	0.9582	0.337962	1		Citrus - Sideritis	2.34375	0.0190911	1		Citrus - Sideritis	0.39233	0.694815	1
Clover - Sideritis	0.199544	0.841838	1		Clover - Sideritis	0.621195	0.534472	1		Clover - Sideritis	0	1	1
Coriander - Sideritis	-0.484473	0.62805	1		Coriander - Sideritis	0.188525	0.850465	1		Coriander - Sideritis	0	1	1
Dandelion - Sideritis	-0.077214	0.938453	1		Dandelion - Sideritis	1.56243	0.118188	1		Dandelion - Sideritis	0	1	1
Eucalyptus - Sideritis	0.10612	0.915487	1		Eucalyptus - Sideritis	-0.330361	0.741127	1		Eucalyptus - Sideritis	0.811075	0.417323	1
False Indico - Sideritis	-1.82885	0.0674225	1		False Indico - Sideritis	-0.94889	0.342676	1		False Indico - Sideritis	0	1	1
Fenugreek - Sideritis	-2.63971	0.00829762	1		Fenugreek - Sideritis	-0.821763	0.411212	1		Fenugreek - Sideritis	0	1	1
Fir Honeydew - Sideritis	-0.746624	0.455291	1		Fir Honeydew - Sideritis	0.581074	0.56119	1		Fir Honeydew - Sideritis	1.4266	0.153694	1
Heather - Sideritis	0.609616	0.542116	1		Heather - Sideritis	1.66056	0.0968022	1		Heather - Sideritis	0	1	1
Honeydew - Sideritis	-0.385555	0.699826	1		Honeydew - Sideritis	1.20026	0.230038	1		Honeydew - Sideritis	0.368348	0.712614	1
Ivy - Sideritis	-3.339	0.000840797	0.559971		Ivy - Sideritis	-0.259864	0.794968	1		Ivy - Sideritis	0	1	1
Lavander - Sideritis	-0.431063	0.666422	1		Lavander - Sideritis	-1.00645	0.314199	1		Lavander - Sideritis	0	1	1
Linden - Sideritis	-0.121118	0.903597	1		Linden - Sideritis	1.17828	0.238683	1		Linden - Sideritis	0.347139	0.728487	1
Maple - Sideritis	-1.99544	0.0459954	1		Maple - Sideritis	1.24239	0.214093	1		Maple - Sideritis	0	1	1
Marruca - Sideritis	-0.272628	0.785139	1		Marruca - Sideritis	0.424357	0.671306	1		Marruca - Sideritis	0	1	1
Multifloral - Sideritis	-0.022833	0.981784	1		Multifloral - Sideritis	0.94182	0.346285	1		Multifloral - Sideritis	0.654418	0.512843	1
Rapeseed - Sideritis	0.774808	0.438453	1		Rapeseed - Sideritis	1.37831	0.168108	1		Rapeseed - Sideritis	0	1	1
Reynoutria - Sideritis	-1.99544	0.0459954	1		Reynoutria - Sideritis	-0.621195	0.534472	1		Reynoutria - Sideritis	4.57531	4.75512e-06	0.00316691
Rhododendron - Sideritis	-1.18052	0.237795	1		Rhododendron - Sideritis	0.918759	0.358222	1		Rhododendron - Sideritis	0.902264	0.366917	1
Rosemary - Sideritis	-0.399087	0.689829	1		Rosemary - Sideritis	1.08709	0.276997	1		Rosemary - Sideritis	0	1	1
Sainfon - Sideritis	0.667801	0.504261	1		Sainfon - Sideritis	-0.259864	0.794968	1		Sainfon - Sideritis	1.91399	0.0556214	1
Savory - Sideritis	0.399087	0.689829	1		Savory - Sideritis	-0.621195	0.534472	1		Savory - Sideritis	0	1	1
Acacia - Strawberry tree	0.215532	0.829353	1		Acacia - Strawberry tree	-1.34193	0.179618	1		Acacia - Strawberry tree	0.411825	0.680468	1
Ailanthus - Strawberry tree	-1.1735	0.240597	1		Ailanthus - Strawberry tree	-0.474914	0.634848	1		Ailanthus - Strawberry tree	0	1	1
Alpine Wildflower - Strawberry tree	-1.69255	0.0905403	1		Alpine Wildflower - Strawberry tree	-1.31726	0.18775	1		Alpine Wildflower - Strawberry tree	0.625942	0.531353	1
Asphodel - Strawberry tree	0.472206	0.63678	1		Asphodel - Strawberry tree	-0.183752	0.854208	1		Asphodel - Strawberry tree	0	1	1
Carob - Strawberry tree	-2.27784	0.0227362	1		Carob - Strawberry tree	-1.77277	0.0762666	1		Carob - Strawberry tree	0	1	1
Cherry - Strawberry tree	-0.944413	0.344959	1		Cherry - Strawberry tree	-2.38877	0.0169047	1		Cherry - Strawberry tree	0	1	1
Chestnut - Strawberry tree	-0.52527	0.599396	1		Chestnut - Strawberry tree	-1.92721	0.053954	1		Chestnut - Strawberry tree	0.860275	0.389638	1
Cistus - Strawberry tree	0.207076	0.83595	1		Cistus - Strawberry tree	-1.77277	0.0762666	1		Cistus - Strawberry tree	0	1	1
Citrus - Strawberry tree	0.62467	0.532188	1		Citrus - Strawberry tree	-0.347258	0.728397	1		Citrus - Strawberry tree	0.511535	0.608976	1
Clover - Strawberry tree	-0.236103	0.813353	1		Clover - Strawberry tree	-1.83752	0.0661334	1		Clover - Strawberry tree	0	1	1
Coriander - Strawberry tree	-1.27345	0.20286	1		Coriander - Strawberry tree	-3.22102	0.00127734	0.85071		Coriander - Strawberry tree	0	1	1
Dandelion - Strawberry tree	-0.610218	0.541717	1		Dandelion - Strawberry tree	-0.913296	0.361087	1		Dandelion - Strawberry tree	0	1	1
Eucalyptus - Strawberry tree	-0.483178	0.62897	1		Eucalyptus - Strawberry tree	-3.81414	0.000136655	0.0910126		Eucalyptus - Strawberry tree	1.05512	0.291372	1
False Indico - Strawberry tree	-2.3373	0.0194235	1		False Indico - Strawberry tree	-2.85851	0.00425638	1		False Indico - Strawberry tree	0	1	1
Fenugreek - Strawberry tree	-3.10417	0.00190814	1		Fenugreek - Strawberry tree	-2.41588	0.0156972	1		Fenugreek - Strawberry tree	0	1	1
Fir Honeydew - Strawberry tree	-1.29319	0.195945	1		Fir Honeydew - Strawberry tree	-1.67742	0.0934609	1		Fir Honeydew - Strawberry tree	1.6473	0.0994963	1
Heather - Strawberry tree	0.192777	0.847133	1		Heather - Strawberry tree	-1.05023	0.293613	1		Heather - Strawberry tree	0	1	1
Honeydew - Strawberry tree	-1.13582	0.256031	1		Honeydew - Strawberry tree	-1.86617	0.0620175	1		Honeydew - Strawberry tree	0.48228	0.629607	1
Ivy - Strawberry tree	-4.10643	4.0182e-05	0.0267612		Ivy - Strawberry tree	-2.3243	0.0201096	1		Ivy - Strawberry tree	0	1	1
Lavander - Strawberry tree	-1.05589	0.291021	1		Lavander - Strawberry tree	-4.10882	3.97692e-05	0.0264863		Lavander - Strawberry tree	0	1	1
Linden - Strawberry tree	-0.795904	0.426088	1		Linden - Strawberry tree	-1.92022	0.0548295	1		Linden - Strawberry tree	0.456229	0.648225	1
Maple - Strawberry tree	-2.27784	0.0227362	1		Maple - Strawberry tree	0.161161	0.871967	1		Maple - Strawberry tree	0	1	1
Marruca - Strawberry tree	-0.814633	0.415282	1		Marruca - Strawberry tree	-2.15561	0.0311138	1		Marruca - Strawberry tree	0	1	1
Multifloral - Strawberry tree	-0.754951	0.450278	1		Multifloral - Strawberry tree	-2.62854	0.0085753	1		Multifloral - Strawberry tree	0.911062	0.362262	1
Rapeseed - Strawberry tree	0.453183	0.650417	1		Rapeseed - Strawberry tree	-0.856554	0.391691	1		Rapeseed - Strawberry tree	0	1	1
Reynoutria - Strawberry tree	-2.27784	0.0227362	1		Reynoutria - Strawberry tree	-1.77277	0.0762666	1		Reynoutria - Strawberry tree	4.74803	2.05413e-06	0.00136805
Rhododendron - Strawberry tree	-2.13365	0.032871	1		Rhododendron - Strawberry tree	-2.135	0.0327607	1		Rhododendron - Strawberry tree	1.16482	0.244093	1
Rosemary - Strawberry tree	-0.944413	0.344959	1		Rosemary - Strawberry tree	-1.28626	0.198351	1		Rosemary - Strawberry tree	0	1	1
Sainfon - Strawberry tree	0.373312	0.708916	1		Sainfon - Strawberry tree	-2.3243	0.0201096	1		Sainfon - Strawberry tree	2.13991	0.0323624	1
Savory - Strawberry tree	0.207076	0.83595	1		Savory - Strawberry tree	-1.77277	0.0762666	1		Savory - Strawberry tree	0	1	1
Sideritis - Strawberry tree	-0.431063	0.666422	1		Sideritis - Strawberry tree	-2.34838	0.0188551	1		Sideritis - Strawberry tree	0	1	1
Acacia - French honeysuckle	0.435092	0.663496	1		Acacia - French honeysuckle	1.46489	0.14295	1		Acacia - French honeysuckle	-0.740983	0.458704	1
Ailanthus - French honeysuckle	-1.29671	0.194732	1		Ailanthus - French honeysuckle	1.73244	0.0831956	1		Ailanthus - French honeysuckle	-0.908479	0.363625	1
Alpine Wildflower - French honeysuckle	-2.05418	0.0399579	1		Alpine Wildflower - French honeysuckle	1.19638	0.231547	1		Alpine Wildflower - French honeysuckle	-0.337915	0.735427	1
Asphodel - French honeysuckle	0.631169	0.52793	1		Asphodel - French honeysuckle	1.8216	0.068515	1		Asphodel - French honeysuckle	-0.804	0.421397	1
Carob - French honeysuckle	-2.29929	0.0214882	1		Carob - French honeysuckle	-1.02255	0.306519	1		Carob - French honeysuckle	-0.313811	0.753665	1
Cherry - French honeysuckle	-0.999351	0.317625	1		Cherry - French honeysuckle	-0.716362	0.473768	1		Cherry - French honeysuckle	-0.804	0.421397	1
Chestnut - French honeysuckle	-0.589663	0.555417	1		Chestnut - French honeysuckle	0.848462	0.396181	1		Chestnut - French honeysuckle	-0.196516	0.844206	1
Cistus - French honeysuckle	0.246353	0.805409	1		Cistus - French honeysuckle	-1.02255	0.306519	1		Cistus - French honeysuckle	-0.313811	0.753665	1
Citrus - French honeysuckle	0.960032	0.337039	1		Citrus - French honeysuckle	2.63286	0.00846686	1		Citrus - French honeysuckle	-0.545944	0.585104	1
Clover - French honeysuckle	-0.184091	0.853942	1		Clover - French honeysuckle	-0.0818699	0.93475	1		Clover - French honeysuckle	-0.804	0.421397	1
Coriander - French honeysuckle	-1.57257	0.115819	1		Coriander - French honeysuckle	-1.12726	0.259632	1		Coriander - French honeysuckle	-1.26517	0.205811	1
Dandelion - French honeysuckle	-0.626742	0.530829	1		Dandelion - French honeysuckle	1.21102	0.225886	1		Dandelion - French honeysuckle	-0.908479	0.363625	1
Eucalyptus - French honeysuckle	-0.504759	0.613728	1		Eucalyptus - French honeysuckle	-1.96419	0.0495078	1		Eucalyptus - French honeysuckle	0.179435	0.857596	1
False Indico - French honeysuckle	-2.43774	0.0147794	1		False Indico - French honeysuckle	-1.71824	0.0857537	1		False Indico - French honeysuckle	-0.527308	0.59798	1
Fenugreek - French honeysuckle	-3.20205	0.00136455	0.908791		Fenugreek - French honeysuckle	-1.42403	0.154437	1		Fenugreek - French honeysuckle	-0.43702	0.662097	1
Fir Honeydew - French honeysuckle	-1.37179	0.170129	1		Fir Honeydew - French honeysuckle	-0.0727924	0.941971	1		Fir Honeydew - French honeysuckle	1.13185	0.257696	1
Heather - French honeysuckle	0.359754	0.719031	1		Heather - French honeysuckle	1.39993	0.161535	1		Heather - French honeysuckle	-1.07592	0.281961	1
Honeydew - French honeysuckle	-1.37908	0.16787	1		Honeydew - French honeysuckle	0.65919	0.509774	1		Honeydew - French honeysuckle	-0.601708	0.547369	1
Ivy - French honeysuckle	-4.39709	1.09711e-05	0.00730674		Ivy - French honeysuckle	-1.0083	0.313309	1		Ivy - French honeysuckle	-0.600121	0.548425	1
Lavander - French honeysuckle	-1.16563	0.243763	1		Lavander - French honeysuckle	-2.56237	0.0103959	1		Lavander - French honeysuckle	-0.937777	0.348359	1
Linden - French honeysuckle	-0.931127	0.351788	1		Linden - French honeysuckle	0.619993	0.535262	1		Linden - French honeysuckle	-0.652352	0.514174	1
Maple - French honeysuckle	-2.29929	0.0214882	1		Maple - French honeysuckle	0.958645	0.337738	1		Maple - French honeysuckle	-0.313811	0.753665	1
Marruca - French honeysuckle	-0.856896	0.391502	1		Marruca - French honeysuckle	-0.381084	0.703141	1		Marruca - French honeysuckle	-0.842043	0.399764	1
Multifloral - French honeysuckle	-0.979116	0.327523	1		Multifloral - French honeysuckle	0.117516	0.906451	1		Multifloral - French honeysuckle	-0.243434	0.807669	1
Rapeseed - French honeysuckle	0.598122	0.549758	1		Rapeseed - French honeysuckle	0.953167	0.340505	1		Rapeseed - French honeysuckle	-0.761904	0.446117	1
Reynoutria - French honeysuckle	-2.29929	0.0214882	1		Reynoutria - French honeysuckle	-1.02255	0.306519	1		Reynoutria - French honeysuckle	4.55026	5.35797e-06	0.0035684
Rhododendron - French honeysuckle	-2.64664	0.00812958	1		Rhododendron - French honeysuckle	0.189064	0.850043	1		Rhododendron - French honeysuckle	0.342022	0.732334	1
Rosemary - French honeysuckle	-0.999351	0.317625	1		Rosemary - French honeysuckle	0.552622	0.580523	1		Rosemary - French honeysuckle	-0.804	0.421397	1
Sainfon - French honeysuckle	0.471117	0.637557	1		Sainfon - French honeysuckle	-1.0083	0.313309	1		Sainfon - French honeysuckle	1.72535	0.0844645	1
Savory - French honeysuckle	0.246353	0.805409	1		Savory - French honeysuckle	-1.02255	0.306519	1		Savory - French honeysuckle	-0.313811	0.753665	1
Sideritis - French honeysuckle	-0.405302	0.685256	1		Sideritis - French honeysuckle	-0.824981	0.409382	1		Sideritis - French honeysuckle	-0.714855	0.474699	1
Strawberry tree - French honeysuckle	0.102248	0.918559	1		Strawberry tree - French honeysuckle	2.37139	0.0177213	1		Strawberry tree - French honeysuckle	-0.937777	0.348359	1
Acacia - Sunflower	0.78565	0.432072	1		Acacia - Sunflower	0.491816	0.622849	1		Acacia - Sunflower	0.424245	0.671387	1
Ailanthus - Sunflower	-0.750529	0.452936	1		Ailanthus - Sunflower	0.99643	0.319041	1		Ailanthus - Sunflower	0	1	1
Alpine Wildflower - Sunflower	-1.21499	0.224369	1		Alpine Wildflower - Sunflower	0.38226	0.702268	1		Alpine Wildflower - Sunflower	0.642126	0.520791	1
Asphodel - Sunflower	0.885495	0.37589	1		Asphodel - Sunflower	1.16295	0.244851	1		Asphodel - Sunflower	0	1	1
Carob - Sunflower	-2.10887	0.034956	1		Carob - Sunflower	-1.19365	0.232615	1		Carob - Sunflower	0	1	1
Cherry - Sunflower	-0.553434	0.579966	1		Cherry - Sunflower	-1.0768	0.281568	1		Cherry - Sunflower	0	1	1
Chestnut - Sunflower	0.0477031	0.961953	1		Chestnut - Sunflower	-0.0278444	0.977786	1		Chestnut - Sunflower	0.888695	0.374167	1
Cistus - Sunflower	0.383431	0.701401	1		Cistus - Sunflower	-1.19365	0.232615	1		Cistus - Sunflower	0	1	1
Citrus - Sunflower	1.1856	0.235781	1		Citrus - Sunflower	1.44998	0.147064	1		Citrus - Sunflower	0.52589	0.598965	1
Clover - Sunflower	0.16603	0.868133	1		Clover - Sunflower	-0.516865	0.60525	1		Clover - Sunflower	0	1	1
Coriander - Sunflower	-0.756135	0.449568	1		Coriander - Sunflower	-1.47119	0.141239	1		Coriander - Sunflower	0	1	1
Dandelion - Sunflower	-0.176595	0.859826	1		Dandelion - Sunflower	0.549754	0.582488	1		Dandelion - Sunflower	0	1	1
Eucalyptus - Sunflower	0.0436555	0.965179	1		Eucalyptus - Sunflower	-2.12348	0.0337134	1		Eucalyptus - Sunflower	1.08439	0.278194	1
False Indico - Sunflower	-2.07076	0.0383811	1		False Indico - Sunflower	-1.93393	0.0531214	1		False Indico - Sunflower	0	1	1
Fenugreek - Sunflower	-2.88126	0.00396086	1		Fenugreek - Sunflower	-1.63083	0.102925	1		Fenugreek - Sunflower	0	1	1
Fir Honeydew - Sunflower	-0.940581	0.346919	1		Fir Honeydew - Sunflower	-0.470588	0.637935	1		Fir Honeydew - Sunflower	1.66883	0.0951502	1
Heather - Sunflower	0.698444	0.4849	1		Heather - Sunflower	0.590845	0.554624	1		Heather - Sunflower	0	1	1
Honeydew - Sunflower	-0.619138	0.535825	1		Honeydew - Sunflower	-0.0932625	0.925695	1		Honeydew - Sunflower	0.496102	0.619823	1
Ivy - Sunflower	-3.82753	0.000129434	0.0862031		Ivy - Sunflower	-1.28632	0.198331	1		Ivy - Sunflower	0	1	1
Lavander - Sunflower	-0.621228	0.534449	1		Lavander - Sunflower	-2.67527	0.00746684	1		Lavander - Sunflower	0	1	1
Linden - Sunflower	-0.264647	0.791281	1		Linden - Sunflower	-0.132407	0.894662	1		Linden - Sunflower	0.469553	0.638675	1
Maple - Sunflower	-2.10887	0.034956	1		Maple - Sunflower	0.746031	0.455649	1		Maple - Sunflower	0	1	1
Marruca - Sunflower	-0.407829	0.683399	1		Marruca - Sunflower	-0.793502	0.427485	1		Marruca - Sunflower	0	1	1
Multifloral - Sunflower	-0.148502	0.881947	1		Multifloral - Sunflower	-0.616398	0.537632	1		Multifloral - Sunflower	0.945829	0.344236	1
Rapeseed - Sunflower	0.84876	0.396015	1		Rapeseed - Sunflower	0.424648	0.671093	1		Rapeseed - Sunflower	0	1	1
Reynoutria - Sunflower	-2.10887	0.034956	1		Reynoutria - Sunflower	-1.19365	0.232615	1		Reynoutria - Sunflower	4.76214	1.91555e-06	0.00127576
Rhododendron - Sunflower	-1.66098	0.0967183	1		Rhododendron - Sunflower	-0.430896	0.666544	1		Rhododendron - Sunflower	1.19588	0.231742	1
Rosemary - Sunflower	-0.553434	0.579966	1		Rosemary - Sunflower	0.0430721	0.965644	1		Rosemary - Sunflower	0	1	1
Sainfon - Sunflower	0.695915	0.486482	1		Sainfon - Sunflower	-1.28632	0.198331	1		Sainfon - Sunflower	2.16078	0.0307121	1
Savory - Sunflower	0.383431	0.701401	1		Savory - Sunflower	-1.19365	0.232615	1		Savory - Sunflower	0	1	1
Sideritis - Sunflower	-0.0671844	0.946435	1		Sideritis - Sunflower	-1.15033	0.25001	1		Sideritis - Sunflower	0	1	1
Strawberry tree - Sunflower	0.455568	0.648701	1		Strawberry tree - Sunflower	1.51491	0.129794	1		Strawberry tree - Sunflower	0	1	1
French honeysuckle - Sunflower	0.446726	0.655073	1		French honeysuckle - Sunflower	-0.604649	0.545412	1		French honeysuckle - Sunflower	0.964914	0.334588	1
Acacia - Teucrium	-0.141733	0.887291	1		Acacia - Teucrium	1.37883	0.167948	1		Acacia - Teucrium	-4.73925	2.14506e-06	0.00142861
Ailanthus - Teucrium	-0.675347	0.499456	1		Ailanthus - Teucrium	1.5768	0.11484	1		Ailanthus - Teucrium	-4.73151	2.22856e-06	0.00148422
Alpine Wildflower - Teucrium	-0.80485	0.420906	1		Alpine Wildflower - Teucrium	1.34227	0.17951	1		Alpine Wildflower - Teucrium	-4.61358	3.95791e-06	0.00263597
Asphodel - Teucrium	0	1	1		Asphodel - Teucrium	1.66056	0.0968022	1		Asphodel - Teucrium	-4.65927	3.17334e-06	0.00211345
Carob - Teucrium	-1.82885	0.0674225	1		Carob - Teucrium	0	1	1		Carob - Teucrium	-3.49445	0.000475036	0.316374
Cherry - Teucrium	-0.609616	0.542116	1		Cherry - Teucrium	0.711668	0.47667	1		Cherry - Teucrium	-4.65927	3.17334e-06	0.00211345
Chestnut - Teucrium	-0.379668	0.704192	1		Chestnut - Teucrium	1.21887	0.222893	1		Chestnut - Teucrium	-4.62473	3.75094e-06	0.00249813
Cistus - Teucrium	0	1	1		Cistus - Teucrium	0	1	1		Cistus - Teucrium	-3.49445	0.000475036	0.316374
Citrus - Teucrium	0	1	1		Citrus - Teucrium	1.69534	0.0900119	1		Citrus - Teucrium	-4.68252	2.83367e-06	0.00188722
Clover - Teucrium	-0.304808	0.760513	1		Clover - Teucrium	0.94889	0.342676	1		Clover - Teucrium	-4.65927	3.17334e-06	0.00211345
Coriander - Teucrium	-0.636723	0.524305	1		Coriander - Teucrium	0.743313	0.457292	1		Coriander - Teucrium	-4.86645	1.13622e-06	0.000756722
Dandelion - Teucrium	-0.450231	0.652544	1		Dandelion - Teucrium	1.4016	0.161033	1		Dandelion - Teucrium	-4.73151	2.22856e-06	0.00148422
Eucalyptus - Teucrium	-0.376263	0.706721	1		Eucalyptus - Teucrium	0.512459	0.608329	1		Eucalyptus - Teucrium	-4.49338	7.01015e-06	0.00466876
False Indico - Teucrium	-1.49325	0.135372	1		False Indico - Teucrium	0	1	1		False Indico - Teucrium	-4.27981	1.87051e-05	0.0124576
Fenugreek - Teucrium	-2.11177	0.0347061	1		Fenugreek - Teucrium	0	1	1		Fenugreek - Teucrium	-4.03505	5.45917e-05	0.0363581
Fir Honeydew - Teucrium	-0.798174	0.424769	1		Fir Honeydew - Teucrium	0.931792	0.351444	1		Fir Honeydew - Teucrium	-3.81276	0.000137424	0.0915243
Heather - Teucrium	-0.139855	0.888774	1		Heather - Teucrium	1.41499	0.157072	1		Heather - Teucrium	-4.81009	1.5086e-06	0.00100473
Honeydew - Teucrium	-0.593675	0.552729	1		Honeydew - Teucrium	1.1881	0.234794	1		Honeydew - Teucrium	-4.69949	2.60814e-06	0.00173702
Ivy - Teucrium	-2.31333	0.0207046	1		Ivy - Teucrium	0.450098	0.65264	1		Ivy - Teucrium	-4.42017	9.86229e-06	0.00656829
Lavander - Teucrium	-0.621228	0.534449	1		Lavander - Teucrium	0.161161	0.871967	1		Lavander - Teucrium	-4.74803	2.05413e-06	0.00136805
Linden - Teucrium	-0.477542	0.632976	1		Linden - Teucrium	1.17691	0.239231	1		Linden - Teucrium	-4.71437	2.42458e-06	0.00161477
Maple - Teucrium	-1.82885	0.0674225	1		Maple - Teucrium	1.42334	0.154639	1		Maple - Teucrium	-3.49445	0.000475036	0.316374
Marruca - Teucrium	-0.545257	0.585577	1		Marruca - Teucrium	0.848713	0.396041	1		Marruca - Teucrium	-4.6883	2.75485e-06	0.00183473
Multifloral - Teucrium	-0.439332	0.660421	1		Multifloral - Teucrium	1.05884	0.28967	1		Multifloral - Teucrium	-4.65759	3.19932e-06	0.00213075
Rapeseed - Teucrium	0	1	1		Rapeseed - Teucrium	1.34493	0.178649	1		Rapeseed - Teucrium	-4.62273	3.78731e-06	0.00252235
Reynoutria - Teucrium	-1.82885	0.0674225	1		Reynoutria - Teucrium	0	1	1		Reynoutria - Teucrium	0	1	1
Rhododendron - Teucrium	-0.950297	0.341961	1		Rhododendron - Teucrium	1.06829	0.285389	1		Rhododendron - Teucrium	-4.43855	9.0567e-06	0.00603176
Rosemary - Teucrium	-0.609616	0.542116	1		Rosemary - Teucrium	1.18611	0.235578	1		Rosemary - Teucrium	-4.65927	3.17334e-06	0.00211345
Sainfon - Teucrium	0	1	1		Sainfon - Teucrium	0.450098	0.65264	1		Sainfon - Teucrium	-3.31513	0.000916011	0.610064
Savory - Teucrium	0	1	1		Savory - Teucrium	0	1	1		Savory - Teucrium	-3.49445	0.000475036	0.316374
Sideritis - Teucrium	-0.399087	0.689829	1		Sideritis - Teucrium	0.621195	0.534472	1		Sideritis - Teucrium	-4.57531	4.75512e-06	0.00316691
Strawberry tree - Teucrium	-0.207076	0.83595	1		Strawberry tree - Teucrium	1.77277	0.0762666	1		Strawberry tree - Teucrium	-4.74803	2.05413e-06	0.00136805
French honeysuckle - Teucrium	-0.246353	0.805409	1		French honeysuckle - Teucrium	1.02255	0.306519	1		French honeysuckle - Teucrium	-4.55026	5.35797e-06	0.0035684
Sunflower - Teucrium	-0.383431	0.701401	1		Sunflower - Teucrium	1.19365	0.232615	1		Sunflower - Teucrium	-4.76214	1.91555e-06	0.00127576
Acacia - Thistle	1.30341	0.192434	1		Acacia - Thistle	-0.126801	0.899098	1		Acacia - Thistle	0.435835	0.662957	1
Ailanthus - Thistle	-0.37515	0.707549	1		Ailanthus - Thistle	0.519053	0.603724	1		Ailanthus - Thistle	0	1	1
Alpine Wildflower - Thistle	-0.785988	0.431875	1		Alpine Wildflower - Thistle	-0.191159	0.848401	1		Alpine Wildflower - Thistle	0.657046	0.511152	1
Asphodel - Thistle	1.2505	0.211117	1		Asphodel - Thistle	0.729919	0.46544	1		Asphodel - Thistle	0	1	1
Carob - Thistle	-1.96325	0.0496172	1		Carob - Thistle	-1.38903	0.164823	1		Carob - Thistle	0	1	1
Cherry - Thistle	-0.208416	0.834904	1		Cherry - Thistle	-1.54094	0.123331	1		Cherry - Thistle	0	1	1
Chestnut - Thistle	0.570357	0.568435	1		Chestnut - Thistle	-0.692471	0.488642	1		Chestnut - Thistle	0.915436	0.359963	1
Cistus - Thistle	0.535432	0.592351	1		Cistus - Thistle	-1.38903	0.164823	1		Cistus - Thistle	0	1	1
Citrus - Thistle	1.69318	0.0904206	1		Citrus - Thistle	0.878502	0.379671	1		Citrus - Thistle	0.539206	0.589745	1
Clover - Thistle	0.521041	0.602338	1		Clover - Thistle	-0.973225	0.330441	1		Clover - Thistle	0	1	1
Coriander - Thistle	-0.288267	0.773143	1		Coriander - Thistle	-2.13132	0.033063	1		Coriander - Thistle	0	1	1
Dandelion - Thistle	0.208416	0.834904	1		Dandelion - Thistle	0.0648817	0.948268	1		Dandelion - Thistle	0	1	1
Eucalyptus - Thistle	0.519391	0.603488	1		Eucalyptus - Thistle	-2.78108	0.00541789	1		Eucalyptus - Thistle	1.11151	0.266348	1
False Indico - Thistle	-1.83906	0.0659057	1		False Indico - Thistle	-2.25993	0.0238258	1		False Indico - Thistle	0	1	1
Fenugreek - Thistle	-2.68829	0.0071819	1		Fenugreek - Thistle	-1.90201	0.0571695	1		Fenugreek - Thistle	0	1	1
Fir Honeydew - Thistle	-0.631012	0.528033	1		Fir Honeydew - Thistle	-0.883975	0.376709	1		Fir Honeydew - Thistle	1.68798	0.0914149	1
Heather - Thistle	1.15207	0.249294	1		Heather - Thistle	0.0448309	0.964242	1		Heather - Thistle	0	1	1
Honeydew - Thistle	-0.152206	0.879025	1		Honeydew - Thistle	-0.710743	0.477243	1		Honeydew - Thistle	0.508945	0.610791	1
Ivy - Thistle	-3.58439	0.000337872	0.225023		Ivy - Thistle	-1.64841	0.0992684	1		Ivy - Thistle	0	1	1
Lavander - Thistle	-0.234802	0.814362	1		Lavander - Thistle	-3.2284	0.00124486	0.829078		Lavander - Thistle	0	1	1
Linden - Thistle	0.2162	0.828832	1		Linden - Thistle	-0.757178	0.448943	1		Linden - Thistle	0.481952	0.62984	1
Maple - Thistle	-1.96325	0.0496172	1		Maple - Thistle	0.555613	0.578475	1		Maple - Thistle	0	1	1
Marruca - Thistle	-0.0480445	0.961681	1		Marruca - Thistle	-1.27131	0.203618	1		Marruca - Thistle	0	1	1
Multifloral - Thistle	0.409904	0.681876	1		Multifloral - Thistle	-1.35582	0.175157	1		Multifloral - Thistle	0.979026	0.327567	1
Rapeseed - Thistle	1.19726	0.231205	1		Rapeseed - Thistle	0	1	1		Rapeseed - Thistle	0	1	1
Reynoutria - Thistle	-1.96325	0.0496172	1		Reynoutria - Thistle	-1.38903	0.164823	1		Reynoutria - Thistle	4.77433	1.80306e-06	0.00120084
Rhododendron - Thistle	-1.23602	0.216452	1		Rhododendron - Thistle	-1.03321	0.301505	1		Rhododendron - Thistle	1.22459	0.22073	1
Rosemary - Thistle	-0.208416	0.834904	1		Rosemary - Thistle	-0.40551	0.685102	1		Rosemary - Thistle	0	1	1
Sainfon - Thistle	0.97756	0.328292	1		Sainfon - Thistle	-1.64841	0.0992684	1		Sainfon - Thistle	2.17917	0.0293188	1
Savory - Thistle	0.535432	0.592351	1		Savory - Thistle	-1.38903	0.164823	1		Savory - Thistle	0	1	1
Sideritis - Thistle	0.252405	0.800728	1		Sideritis - Thistle	-1.57151	0.116064	1		Sideritis - Thistle	0	1	1
Strawberry tree - Thistle	0.860942	0.38927	1		Strawberry tree - Thistle	1.03552	0.300424	1		Strawberry tree - Thistle	0	1	1
French honeysuckle - Thistle	0.943868	0.345237	1		French honeysuckle - Thistle	-1.23871	0.215453	1		French honeysuckle - Thistle	0.99015	0.322101	1
Sunflower - Thistle	0.405852	0.684851	1		Sunflower - Thistle	-0.516865	0.60525	1		Sunflower - Thistle	0	1	1
Teucrium - Thistle	0.535432	0.592351	1		Teucrium - Thistle	-1.38903	0.164823	1		Teucrium - Thistle	4.77433	1.80306e-06	0.00120084
Acacia - Thyme	1.6304	0.103017	1		Acacia - Thyme	0.870518	0.384017	1		Acacia - Thyme	-0.905602	0.365146	1
Ailanthus - Thyme	0	1	1		Ailanthus - Thyme	1.28746	0.197935	1		Ailanthus - Thyme	-1.05362	0.292058	1
Alpine Wildflower - Thyme	-0.318361	0.750211	1		Alpine Wildflower - Thyme	0.743313	0.457292	1		Alpine Wildflower - Thyme	-0.608306	0.542985	1
Asphodel - Thyme	1.51805	0.129002	1		Asphodel - Thyme	1.42759	0.153411	1		Asphodel - Thyme	-0.966865	0.333611	1
Carob - Thyme	-1.80092	0.0717148	1		Carob - Thyme	-1.0512	0.293165	1		Carob - Thyme	-0.430137	0.667096	1
Cherry - Thyme	0.126504	0.899333	1		Cherry - Thyme	-0.738406	0.460267	1		Cherry - Thyme	-0.966865	0.333611	1
Chestnut - Thyme	0.974034	0.330039	1		Chestnut - Thyme	0.399519	0.689511	1		Chestnut - Thyme	-0.528157	0.59739	1
Cistus - Thyme	0.675347	0.499456	1		Cistus - Thyme	-1.0512	0.293165	1		Cistus - Thyme	-0.430137	0.667096	1
Citrus - Thyme	1.98228	0.0474484	1		Citrus - Thyme	1.76314	0.0778775	1		Citrus - Thyme	-0.766541	0.443354	1
Clover - Thyme	0.822276	0.41092	1		Clover - Thyme	-0.196908	0.843899	1		Clover - Thyme	-0.966865	0.333611	1
Coriander - Thyme	0.168181	0.866441	1		Coriander - Thyme	-0.981676	0.32626	1		Coriander - Thyme	-1.2854	0.198652	1
Dandelion - Thyme	0.551418	0.581347	1		Dandelion - Thyme	0.858304	0.390725	1		Dandelion - Thyme	-1.05362	0.292058	1
Eucalyptus - Thyme	0.900791	0.367699	1		Eucalyptus - Thyme	-1.61054	0.10728	1		Eucalyptus - Thyme	-0.232592	0.816079	1
False Indico - Thyme	-1.56428	0.117752	1		False Indico - Thyme	-1.68568	0.0918584	1		False Indico - Thyme	-0.689754	0.490349	1
Fenugreek - Thyme	-2.44697	0.0144061	1		Fenugreek - Thyme	-1.4283	0.153204	1		Fenugreek - Thyme	-0.584441	0.558923	1
Fir Honeydew - Thyme	-0.308856	0.757431	1		Fir Honeydew - Thyme	-0.18028	0.856933	1		Fir Honeydew - Thyme	0.737679	0.460709	1
Heather - Thyme	1.46767	0.142193	1		Heather - Thyme	0.929734	0.352509	1		Heather - Thyme	-1.17391	0.240431	1
Honeydew - Thyme	0.289059	0.772536	1		Honeydew - Thyme	0.311491	0.755427	1		Honeydew - Thyme	-0.807233	0.419532	1
Ivy - Thyme	-3.22159	0.00127481	0.849023		Ivy - Thyme	-1.01858	0.308404	1		Ivy - Thyme	-0.769453	0.441624	1
Lavander - Thyme	0.140819	0.888012	1		Lavander - Thyme	-2.22844	0.0258511	1		Lavander - Thyme	-1.07628	0.281803	1
Linden - Thyme	0.630679	0.528251	1		Linden - Thyme	0.278141	0.780904	1		Linden - Thyme	-0.843544	0.398924	1
Maple - Thyme	-1.80092	0.0717148	1		Maple - Thyme	0.876003	0.381029	1		Maple - Thyme	-0.430137	0.667096	1
Marruca - Thyme	0.290623	0.77134	1		Marruca - Thyme	-0.452366	0.651006	1		Marruca - Thyme	-0.999549	0.317529	1
Multifloral - Thyme	0.852974	0.393674	1		Multifloral - Thyme	-0.116577	0.907195	1		Multifloral - Thyme	-0.572421	0.567037	1
Rapeseed - Thyme	1.45892	0.144588	1		Rapeseed - Thyme	0.702885	0.482128	1		Rapeseed - Thyme	-0.929203	0.352784	1
Reynoutria - Thyme	-1.80092	0.0717148	1		Reynoutria - Thyme	-1.0512	0.293165	1		Reynoutria - Thyme	4.30137	1.69743e-05	0.0113049
Rhododendron - Thyme	-0.726474	0.467548	1		Rhododendron - Thyme	-0.0209405	0.983293	1		Rhododendron - Thyme	-0.102822	0.918104	1
Rosemary - Thyme	0.126504	0.899333	1		Rosemary - Thyme	0.34459	0.730403	1		Rosemary - Thyme	-0.966865	0.333611	1
Sainfon - Thyme	1.2081	0.22701	1		Sainfon - Thyme	-1.01858	0.308404	1		Sainfon - Thyme	1.34654	0.178128	1
Savory - Thyme	0.675347	0.499456	1		Savory - Thyme	-1.0512	0.293165	1		Savory - Thyme	-0.430137	0.667096	1
Sideritis - Thyme	0.540498	0.588854	1		Sideritis - Thyme	-0.841306	0.400177	1		Sideritis - Thyme	-0.885215	0.376041	1
Strawberry tree - Thyme	1.1735	0.240597	1		Strawberry tree - Thyme	1.79006	0.0734443	1		Strawberry tree - Thyme	-1.07628	0.281803	1
French honeysuckle - Thyme	1.29671	0.194732	1		French honeysuckle - Thyme	-0.168198	0.866428	1		French honeysuckle - Thyme	-0.371651	0.710153	1
Sunflower - Thyme	0.750529	0.452936	1		Sunflower - Thyme	0.343596	0.73115	1		Sunflower - Thyme	-1.09664	0.272799	1
Teucrium - Thyme	0.675347	0.499456	1		Teucrium - Thyme	-1.0512	0.293165	1		Teucrium - Thyme	4.30137	1.69743e-05	0.0113049
Thistle - Thyme	0.37515	0.707549	1		Thistle - Thyme	0.843462	0.39897	1		Thistle - Thyme	-1.11504	0.264832	1

## Sheet: PREVALENCE_Region
L. passim
Comparison	Z	P.unadj	P.adj
Abruzzo - Aosta Valley	0	1	1
Abruzzo - Apulia	-2.29171	0.0219223	1
Aosta Valley - Apulia	-1.60621	0.108228	1
Abruzzo - Basilicata	-0.610743	0.54137	1
Aosta Valley - Basilicata	-0.461251	0.644619	1
Apulia - Basilicata	1.41939	0.155785	1
Abruzzo - Calabria	0	1	1
Aosta Valley - Calabria	0	1	1
Apulia - Calabria	1.68166	0.0926354	1
Basilicata - Calabria	0.479346	0.631693	1
Abruzzo - Campania	-0.561417	0.574514	1
Aosta Valley - Campania	-0.417811	0.676085	1
Apulia - Campania	1.54823	0.121567	1
Basilicata - Campania	0.064588	0.948502	1
Calabria - Campania	-0.434871	0.663656	1
Abruzzo - Emilia-Romagna	-0.654431	0.512834	1
Aosta Valley - Emilia-Romagna	-0.500412	0.616785	1
Apulia - Emilia-Romagna	1.30921	0.190465	1
Basilicata - Emilia-Romagna	-0.0569843	0.954558	1
Calabria - Emilia-Romagna	-0.519351	0.603516	1
Campania - Emilia-Romagna	-0.121441	0.903342	1
Abruzzo - Friuli-Venezia Giulia	0	1	1
Aosta Valley - Friuli-Venezia Giulia	0	1	1
Apulia - Friuli-Venezia Giulia	1.64485	0.0999998	1
Basilicata - Friuli-Venezia Giulia	0.47057	0.637948	1
Calabria - Friuli-Venezia Giulia	0	1	1
Campania - Friuli-Venezia Giulia	0.426587	0.66968	1
Emilia-Romagna - Friuli-Venezia Giulia	0.510175	0.609929	1
Abruzzo - Lazio	0	1	1
Aosta Valley - Lazio	0	1	1
Apulia - Lazio	1.81323	0.0697964	1
Basilicata - Lazio	0.509932	0.610099	1
Calabria - Lazio	0	1	1
Campania - Lazio	0.463894	0.642724	1
Emilia-Romagna - Lazio	0.551188	0.581505	1
Friuli-Venezia Giulia - Lazio	0	1	1
Abruzzo - Liguria	0	1	1
Aosta Valley - Liguria	0	1	1
Apulia - Liguria	1.56554	0.117457	1
Basilicata - Liguria	0.45133	0.651752	1
Calabria - Liguria	0	1	1
Campania - Liguria	0.408491	0.682914	1
Emilia-Romagna - Liguria	0.489997	0.624136	1
Friuli-Venezia Giulia - Liguria	0	1	1
Lazio - Liguria	0	1	1
Abruzzo - Lombardy	-1.81487	0.0695437	1
Aosta Valley - Lombardy	-1.26319	0.206522	1
Apulia - Lombardy	0.550143	0.582221	1
Basilicata - Lombardy	-0.978461	0.327846	1
Calabria - Lombardy	-1.32337	0.185712	1
Campania - Lombardy	-1.09217	0.274759	1
Emilia-Romagna - Lombardy	-0.881104	0.378261	1
Friuli-Venezia Giulia - Lombardy	-1.294	0.195665	1
Lazio - Lombardy	-1.42861	0.153115	1
Liguria - Lombardy	-1.23079	0.2184	1
Abruzzo - Marche	-2.52249	0.0116529	1
Aosta Valley - Marche	-2.0211	0.0432694	1
Apulia - Marche	-0.875162	0.381486	1
Basilicata - Marche	-1.88276	0.059733	1
Calabria - Marche	-2.08652	0.0369311	1
Campania - Marche	-1.98059	0.047637	1
Emilia-Romagna - Marche	-1.79612	0.0724753	1
Friuli-Venezia Giulia - Marche	-2.05496	0.0398832	1
Lazio - Marche	-2.19415	0.0282248	1
Liguria - Marche	-1.98468	0.04718	1
Lombardy - Marche	-1.26799	0.204801	1
Abruzzo - Molise	-1.37518	0.169074	1
Aosta Valley - Molise	-1.06108	0.288655	1
Apulia - Molise	0.505598	0.613139	1
Basilicata - Molise	-0.740614	0.458928	1
Calabria - Molise	-1.10015	0.271268	1
Campania - Molise	-0.82183	0.411174	1
Emilia-Romagna - Molise	-0.669052	0.503463	1
Friuli-Venezia Giulia - Molise	-1.08123	0.279594	1
Lazio - Molise	-1.16556	0.243793	1
Liguria - Molise	-1.03954	0.298553	1
Lombardy - Molise	0.0797771	0.936415	1
Marche - Molise	1.16308	0.244796	1
Abruzzo - Piedmont	-0.829267	0.406953	1
Aosta Valley - Piedmont	-0.588054	0.556496	1
Apulia - Piedmont	1.51697	0.129273	1
Basilicata - Piedmont	-0.117233	0.906675	1
Calabria - Piedmont	-0.615001	0.538554	1
Campania - Piedmont	-0.19448	0.8458	1
Emilia-Romagna - Piedmont	-0.0501416	0.96001	1
Friuli-Venezia Giulia - Piedmont	-0.601868	0.547262	1
Lazio - Piedmont	-0.661775	0.508115	1
Liguria - Piedmont	-0.573491	0.566312	1
Lombardy - Piedmont	1.00492	0.314933	1
Marche - Piedmont	1.95032	0.0511385	1
Molise - Piedmont	0.710142	0.477616	1
Abruzzo - Sardinia	-1.6974	0.0896214	1
Aosta Valley - Sardinia	-1.14579	0.251881	1
Apulia - Sardinia	0.835784	0.403277	1
Basilicata - Sardinia	-0.82443	0.409695	1
Calabria - Sardinia	-1.20367	0.228719	1
Campania - Sardinia	-0.939289	0.347583	1
Emilia-Romagna - Sardinia	-0.726782	0.467359	1
Friuli-Venezia Giulia - Sardinia	-1.17536	0.239849	1
Lazio - Sardinia	-1.30606	0.191533	1
Liguria - Sardinia	-1.11483	0.264922	1
Lombardy - Sardinia	0.251365	0.801532	1
Marche - Sardinia	1.47681	0.139726	1
Molise - Sardinia	0.1048	0.916535	1
Piedmont - Sardinia	-0.83291	0.404896	1
Abruzzo - Sicily	0	1	1
Aosta Valley - Sicily	0	1	1
Apulia - Sicily	1.99826	0.0456883	1
Basilicata - Sicily	0.550848	0.581738	1
Calabria - Sicily	0	1	1
Campania - Sicily	0.503111	0.614886	1
Emilia-Romagna - Sicily	0.593415	0.552903	1
Friuli-Venezia Giulia - Sicily	0	1	1
Lazio - Sicily	0	1	1
Liguria - Sicily	0	1	1
Lombardy - Sicily	1.57729	0.11473	1
Marche - Sicily	2.33228	0.0196862	1
Molise - Sicily	1.25177	0.210652	1
Piedmont - Sicily	0.727053	0.467194	1
Sardinia - Sicily	1.45356	0.146067	1
Abruzzo - Trentino South Tyrol	-0.744987	0.456279	1
Aosta Valley - Trentino South Tyrol	-0.583441	0.559596	1
Apulia - Trentino South Tyrol	1.09152	0.275045	1
Basilicata - Trentino South Tyrol	-0.174336	0.861601	1
Calabria - Trentino South Tyrol	-0.603919	0.545897	1
Campania - Trentino South Tyrol	-0.238189	0.811735	1
Emilia-Romagna - Trentino South Tyrol	-0.117652	0.906343	1
Friuli-Venezia Giulia - Trentino South Tyrol	-0.594018	0.5525	1
Lazio - Trentino South Tyrol	-0.637969	0.523494	1
Liguria - Trentino South Tyrol	-0.572111	0.567247	1
Lombardy - Trentino South Tyrol	0.688373	0.491218	1
Marche - Trentino South Tyrol	1.61707	0.105863	1
Molise - Trentino South Tyrol	0.522059	0.601629	1
Piedmont - Trentino South Tyrol	-0.0852853	0.932035	1
Sardinia - Trentino South Tyrol	0.535083	0.592593	1
Sicily - Trentino South Tyrol	-0.682383	0.494997	1
Abruzzo - Tuscany	-3.83477	0.000125683	0.0238798
Aosta Valley - Tuscany	-2.91974	0.00350321	0.66561
Apulia - Tuscany	-2.0211	0.0432694	1
Basilicata - Tuscany	-3.00093	0.00269154	0.511392
Calabria - Tuscany	-3.03165	0.00243221	0.46212
Campania - Tuscany	-3.14849	0.00164118	0.311825
Emilia-Romagna - Tuscany	-2.87243	0.00407327	0.773921
Friuli-Venezia Giulia - Tuscany	-2.97741	0.00290693	0.552317
Lazio - Tuscany	-3.22013	0.00128134	0.243454
Liguria - Tuscany	-2.85827	0.00425962	0.809328
Lombardy - Tuscany	-2.48928	0.0128001	1
Marche - Tuscany	-0.782769	0.433763	1
Molise - Tuscany	-2.14532	0.0319269	1
Piedmont - Tuscany	-3.23429	0.00121944	0.231693
Sardinia - Tuscany	-2.79696	0.00515865	0.980143
Sicily - Tuscany	-3.47085	0.000518805	0.098573
Trentino South Tyrol - Tuscany	-2.61285	0.00897907	1
Abruzzo - Umbria	0	1	1
Aosta Valley - Umbria	0	1	1
Apulia - Umbria	1.52264	0.127849	1
Basilicata - Umbria	0.44074	0.659401	1
Calabria - Umbria	0	1	1
Campania - Umbria	0.398566	0.690213	1
Emilia-Romagna - Umbria	0.478855	0.632042	1
Friuli-Venezia Giulia - Umbria	0	1	1
Lazio - Umbria	0	1	1
Liguria - Umbria	0	1	1
Lombardy - Umbria	1.19666	0.23144	1
Marche - Umbria	1.94538	0.0517297	1
Molise - Umbria	1.01647	0.309407	1
Piedmont - Umbria	0.558104	0.576773	1
Sardinia - Umbria	1.08235	0.279097	1
Sicily - Umbria	0	1	1
Trentino South Tyrol - Umbria	0.559937	0.575522	1
Tuscany - Umbria	2.79255	0.00522943	0.993591
Abruzzo - Veneto	-0.519924	0.603117	1
Aosta Valley - Veneto	-0.381952	0.702497	1
Apulia - Veneto	1.6605	0.0968133	1
Basilicata - Veneto	0.119094	0.905201	1
Calabria - Veneto	-0.398075	0.690575	1
Campania - Veneto	0.0546443	0.956422	1
Emilia-Romagna - Veneto	0.175716	0.860517	1
Friuli-Venezia Giulia - Veneto	-0.390238	0.69636	1
Lazio - Veneto	-0.425656	0.670359	1
Liguria - Veneto	-0.37317	0.709022	1
Lombardy - Veneto	1.19117	0.233585	1
Marche - Veneto	2.06278	0.0391339	1
Molise - Veneto	0.890429	0.373235	1
Piedmont - Veneto	0.260769	0.794271	1
Sardinia - Veneto	1.04009	0.298296	1
Sicily - Veneto	-0.463252	0.643184	1
Trentino South Tyrol - Veneto	0.291721	0.7705	1
Tuscany - Veneto	3.27456	0.00105828	0.201073
Umbria - Veneto	-0.36384	0.715978	1

## Sheet: ABUNDANCE_Type of honey
CBPV					ABPV
Comparison	Z	P.unadj	P.adj		Comparison	Z	P.unadj	P.adj
Acacia - Ailanthus	0.484203	0.628242	1		Acacia - Ailanthus	0.397165	0.691245	1
Acacia - Alpine Wildflower	1.66133	0.0966464	1		Acacia - Alpine Wildflower	-0.355975	0.721859	1
Ailanthus - Alpine Wildflower	0.765741	0.44383	1		Ailanthus - Alpine Wildflower	-0.631399	0.52778	1
Acacia - Asphodel	-1.08953	0.27592	1		Acacia - Asphodel	0.35006	0.726294	1
Ailanthus - Asphodel	-1.2755	0.202131	1		Ailanthus - Asphodel	0	1	1
Alpine Wildflower - Asphodel	-2.12043	0.0339698	1		Alpine Wildflower - Asphodel	0.56474	0.57225	1
Acacia - Carob	1.54122	0.123262	1		Acacia - Carob	0.134966	0.892639	1
Ailanthus - Carob	1.33625	0.181467	1		Ailanthus - Carob	0	1	1
Alpine Wildflower - Carob	1.08844	0.276401	1		Alpine Wildflower - Carob	0.228034	0.819619	1
Asphodel - Carob	1.87463	0.0608436	1		Asphodel - Carob	0	1	1
Acacia - Cherry	2.12564	0.0335329	1		Acacia - Cherry	0.35006	0.726294	1
Ailanthus - Cherry	1.42907	0.152983	1		Ailanthus - Cherry	0	1	1
Alpine Wildflower - Cherry	0.92347	0.355762	1		Alpine Wildflower - Cherry	0.56474	0.57225	1
Asphodel - Cherry	2.51342	0.0119568	1		Asphodel - Cherry	0	1	1
Carob - Cherry	-0.689794	0.490324	1		Carob - Cherry	0	1	1
Acacia - Chestnut	2.78969	0.00527591	1		Acacia - Chestnut	-0.614625	0.538803	1
Ailanthus - Chestnut	1.31026	0.190108	1		Ailanthus - Chestnut	-0.813406	0.415985	1
Alpine Wildflower - Chestnut	0.595676	0.551392	1		Alpine Wildflower - Chestnut	-0.141993	0.887086	1
Asphodel - Chestnut	2.70856	0.00675754	1		Asphodel - Chestnut	-0.710259	0.477543	1
Carob - Chestnut	-0.95345	0.340362	1		Carob - Chestnut	-0.266616	0.789765	1
Cherry - Chestnut	-0.608707	0.542719	1		Cherry - Chestnut	-0.710259	0.477543	1
Acacia - Cistus	1.54122	0.123262	1		Acacia - Cistus	0.134966	0.892639	1
Ailanthus - Cistus	1.33625	0.181467	1		Ailanthus - Cistus	0	1	1
Alpine Wildflower - Cistus	1.08844	0.276401	1		Alpine Wildflower - Cistus	0.228034	0.819619	1
Asphodel - Cistus	1.87463	0.0608436	1		Asphodel - Cistus	0	1	1
Carob - Cistus	0	1	1		Carob - Cistus	0	1	1
Cherry - Cistus	0.689794	0.490324	1		Cherry - Cistus	0	1	1
Chestnut - Cistus	0.95345	0.340362	1		Chestnut - Cistus	0.266616	0.789765	1
Acacia - Citrus	-1.70596	0.0880163	1		Acacia - Citrus	-0.130397	0.896252	1
Ailanthus - Citrus	-1.67679	0.0935828	1		Ailanthus - Citrus	-0.476853	0.633467	1
Alpine Wildflower - Citrus	-3.08683	0.00202304	1		Alpine Wildflower - Citrus	0.222797	0.823694	1
Asphodel - Citrus	-0.0099728	0.992043	1		Asphodel - Citrus	-0.423267	0.6721	1
Carob - Citrus	-1.95769	0.0502662	1		Carob - Citrus	-0.166733	0.86758	1
Cherry - Citrus	-3.14476	0.00166226	1		Cherry - Citrus	-0.423267	0.6721	1
Chestnut - Citrus	-4.42334	9.7185e-06	0.00647252		Chestnut - Citrus	0.426784	0.669537	1
Cistus - Citrus	-1.95769	0.0502662	1		Cistus - Citrus	-0.166733	0.86758	1
Acacia - Clover	1.75401	0.0794293	1		Acacia - Clover	0.35006	0.726294	1
Ailanthus - Clover	1.11646	0.264227	1		Ailanthus - Clover	0	1	1
Alpine Wildflower - Clover	0.57163	0.567573	1		Alpine Wildflower - Clover	0.56474	0.57225	1
Asphodel - Clover	2.2229	0.0262228	1		Asphodel - Clover	0	1	1
Carob - Clover	-0.826747	0.40838	1		Carob - Clover	0	1	1
Cherry - Clover	-0.290522	0.771417	1		Cherry - Clover	0	1	1
Chestnut - Clover	0.225268	0.82177	1		Chestnut - Clover	0.710259	0.477543	1
Cistus - Clover	-0.826747	0.40838	1		Cistus - Clover	0	1	1
Citrus - Clover	2.78241	0.00539567	1		Citrus - Clover	0.423267	0.6721	1
Acacia - Coriander	4.02997	5.57845e-05	0.0371525		Acacia - Coriander	0.563176	0.573315	1
Ailanthus - Coriander	2.32407	0.0201215	1		Ailanthus - Coriander	0	1	1
Alpine Wildflower - Coriander	1.91195	0.055883	1		Alpine Wildflower - Coriander	0.841865	0.399863	1
Asphodel - Coriander	3.55432	0.000378957	0.252385		Asphodel - Coriander	0	1	1
Carob - Coriander	-0.57447	0.56565	1		Carob - Coriander	0	1	1
Cherry - Coriander	0.375071	0.707608	1		Cherry - Coriander	0	1	1
Chestnut - Coriander	1.69825	0.0894598	1		Chestnut - Coriander	1.20613	0.227768	1
Cistus - Coriander	-0.57447	0.56565	1		Cistus - Coriander	0	1	1
Citrus - Coriander	5.44476	5.1874e-08	<0.001		Citrus - Coriander	0.655723	0.512003	1
Clover - Coriander	0.742556	0.457751	1		Clover - Coriander	0	1	1
Acacia - Dandelion	0.191618	0.848041	1		Acacia - Dandelion	0.397165	0.691245	1
Ailanthus - Dandelion	-0.236393	0.813128	1		Ailanthus - Dandelion	0	1	1
Alpine Wildflower - Dandelion	-1.0387	0.298942	1		Alpine Wildflower - Dandelion	0.631399	0.52778	1
Asphodel - Dandelion	1.05857	0.289794	1		Asphodel - Dandelion	0	1	1
Carob - Dandelion	-1.43276	0.151926	1		Carob - Dandelion	0	1	1
Cherry - Dandelion	-1.646	0.0997631	1		Cherry - Dandelion	0	1	1
Chestnut - Dandelion	-1.61497	0.106316	1		Chestnut - Dandelion	0.813406	0.415985	1
Cistus - Dandelion	-1.43276	0.151926	1		Cistus - Dandelion	0	1	1
Citrus - Dandelion	1.39353	0.163461	1		Citrus - Dandelion	0.476853	0.633467	1
Clover - Dandelion	-1.33339	0.182405	1		Clover - Dandelion	0	1	1
Coriander - Dandelion	-2.61247	0.00898902	1		Coriander - Dandelion	0	1	1
Acacia - Eucalyptus	4.72357	2.31736e-06	0.00154336		Acacia - Eucalyptus	-0.889394	0.373791	1
Ailanthus - Eucalyptus	2.89562	0.00378411	1		Ailanthus - Eucalyptus	-1.01554	0.309846	1
Alpine Wildflower - Eucalyptus	2.62168	0.00874977	1		Alpine Wildflower - Eucalyptus	-0.452961	0.650577	1
Asphodel - Eucalyptus	4.04539	5.22354e-05	0.0347887		Asphodel - Eucalyptus	-0.902413	0.366837	1
Carob - Eucalyptus	-0.353434	0.723763	1		Carob - Eucalyptus	-0.35671	0.721309	1
Cherry - Eucalyptus	0.923432	0.355782	1		Cherry - Eucalyptus	-0.902413	0.366837	1
Chestnut - Eucalyptus	2.55542	0.010606	1		Chestnut - Eucalyptus	-0.399582	0.689464	1
Cistus - Eucalyptus	-0.353434	0.723763	1		Cistus - Eucalyptus	-0.35671	0.721309	1
Citrus - Eucalyptus	6.05219	1.42892e-09	<0.001		Citrus - Eucalyptus	-0.717664	0.472965	1
Clover - Eucalyptus	1.28429	0.199039	1		Clover - Eucalyptus	-0.902413	0.366837	1
Coriander - Eucalyptus	0.855115	0.392487	1		Coriander - Eucalyptus	-1.39009	0.164501	1
Dandelion - Eucalyptus	3.17742	0.00148592	0.989624		Dandelion - Eucalyptus	-1.01554	0.309846	1
Acacia - False Indico	2.60013	0.00931888	1		Acacia - False Indico	0.227694	0.819884	1
Ailanthus - False Indico	2.14277	0.0321315	1		Ailanthus - False Indico	0	1	1
Alpine Wildflower - False Indico	1.80825	0.0705674	1		Alpine Wildflower - False Indico	0.378839	0.704807	1
Asphodel - False Indico	2.93698	0.00331424	1		Asphodel - False Indico	0	1	1
Carob - False Indico	0	1	1		Carob - False Indico	0	1	1
Cherry - False Indico	1.0807	0.279831	1		Cherry - False Indico	0	1	1
Chestnut - False Indico	1.62219	0.104762	1		Chestnut - False Indico	0.453619	0.650103	1
Cistus - False Indico	0	1	1		Cistus - False Indico	0	1	1
Citrus - False Indico	3.27962	0.00103948	0.692296		Citrus - False Indico	0.279319	0.78	1
Clover - False Indico	1.29526	0.195229	1		Clover - False Indico	0	1	1
Coriander - False Indico	0.966164	0.333962	1		Coriander - False Indico	0	1	1
Dandelion - False Indico	2.29753	0.0215887	1		Dandelion - False Indico	0	1	1
Eucalyptus - False Indico	0.591409	0.554246	1		Eucalyptus - False Indico	0.59689	0.550581	1
Acacia - Fenugreek	2.15075	0.031496	1		Acacia - Fenugreek	0.188342	0.850609	1
Ailanthus - Fenugreek	1.81561	0.0694303	1		Ailanthus - Fenugreek	0	1	1
Alpine Wildflower - Fenugreek	1.50688	0.131843	1		Alpine Wildflower - Fenugreek	0.315699	0.752231	1
Asphodel - Fenugreek	2.51508	0.0119005	1		Asphodel - Fenugreek	0	1	1
Carob - Fenugreek	0	1	1		Carob - Fenugreek	0	1	1
Cherry - Fenugreek	0.925455	0.354729	1		Cherry - Fenugreek	0	1	1
Chestnut - Fenugreek	1.33629	0.181455	1		Chestnut - Fenugreek	0.37367	0.70865	1
Cistus - Fenugreek	0	1	1		Cistus - Fenugreek	0	1	1
Citrus - Fenugreek	2.72206	0.00648765	1		Citrus - Fenugreek	0.231833	0.816668	1
Clover - Fenugreek	1.1092	0.267345	1		Clover - Fenugreek	0	1	1
Coriander - Fenugreek	0.800386	0.423487	1		Coriander - Fenugreek	0	1	1
Dandelion - Fenugreek	1.94674	0.0515663	1		Dandelion - Fenugreek	0	1	1
Eucalyptus - Fenugreek	0.491138	0.623329	1		Eucalyptus - Fenugreek	0.49569	0.620113	1
False Indico - Fenugreek	0	1	1		False Indico - Fenugreek	0	1	1
Acacia - Fir Honeydew	2.16928	0.0300616	1		Acacia - Fir Honeydew	-1.49648	0.13453	1
Ailanthus - Fir Honeydew	1.5561	0.119685	1		Ailanthus - Fir Honeydew	-1.56981	0.116458	1
Alpine Wildflower - Fir Honeydew	1.10078	0.270994	1		Alpine Wildflower - Fir Honeydew	-1.22361	0.221101	1
Asphodel - Fir Honeydew	2.55975	0.0104747	1		Asphodel - Fir Honeydew	-1.47522	0.140153	1
Carob - Fir Honeydew	-0.560974	0.574815	1		Carob - Fir Honeydew	-0.737611	0.460751	1
Cherry - Fir Honeydew	0.23278	0.815933	1		Cherry - Fir Honeydew	-1.47522	0.140153	1
Chestnut - Fir Honeydew	0.828005	0.407667	1		Chestnut - Fir Honeydew	-1.22612	0.220154	1
Cistus - Fir Honeydew	-0.560974	0.574815	1		Cistus - Fir Honeydew	-0.737611	0.460751	1
Citrus - Fir Honeydew	3.08184	0.00205722	1		Citrus - Fir Honeydew	-1.3938	0.163377	1
Clover - Fir Honeydew	0.501751	0.615843	1		Clover - Fir Honeydew	-1.47522	0.140153	1
Coriander - Fir Honeydew	-0.0506753	0.959584	1		Coriander - Fir Honeydew	-1.79085	0.0733172	1
Dandelion - Fir Honeydew	1.75471	0.0793095	1		Dandelion - Fir Honeydew	-1.56981	0.116458	1
Eucalyptus - Fir Honeydew	-0.545052	0.585718	1		Eucalyptus - Fir Honeydew	-0.960383	0.336863	1
False Indico - Fir Honeydew	-0.856902	0.391499	1		False Indico - Fir Honeydew	-1.12672	0.259861	1
Fenugreek - Fir Honeydew	-0.742099	0.458027	1		Fenugreek - Fir Honeydew	-0.975767	0.32918	1
Acacia - Heather	-0.0851489	0.932143	1		Acacia - Heather	0.473984	0.635512	1
Ailanthus - Heather	-0.500104	0.617002	1		Ailanthus - Heather	0	1	1
Alpine Wildflower - Heather	-1.49192	0.135721	1		Alpine Wildflower - Heather	0.733619	0.463181	1
Asphodel - Heather	0.944375	0.344978	1		Asphodel - Heather	0	1	1
Carob - Heather	-1.54473	0.122411	1		Carob - Heather	0	1	1
Cherry - Heather	-2.01316	0.0440982	1		Cherry - Heather	0	1	1
Chestnut - Heather	-2.29576	0.0216899	1		Chestnut - Heather	0.988639	0.32284	1
Cistus - Heather	-1.54473	0.122411	1		Cistus - Heather	0	1	1
Citrus - Heather	1.3415	0.179757	1		Citrus - Heather	0.561666	0.574344	1
Clover - Heather	-1.6713	0.0946625	1		Clover - Heather	0	1	1
Coriander - Heather	-3.40663	0.000657714	0.438038		Coriander - Heather	0	1	1
Dandelion - Heather	-0.236721	0.812873	1		Dandelion - Heather	0	1	1
Eucalyptus - Heather	-4.0328	5.51151e-05	0.0367066		Eucalyptus - Heather	1.19378	0.232564	1
False Indico - Heather	-2.54496	0.0109289	1		False Indico - Heather	0	1	1
Fenugreek - Heather	-2.12927	0.033232	1		Fenugreek - Heather	0	1	1
Fir Honeydew - Heather	-2.08132	0.0374049	1		Fir Honeydew - Heather	1.69008	0.0910129	1
Acacia - Honeydew	2.32696	0.0199673	1		Acacia - Honeydew	-0.112661	0.910299	1
Ailanthus - Honeydew	1.15872	0.246569	1		Ailanthus - Honeydew	-0.467197	0.640359	1
Alpine Wildflower - Honeydew	0.447675	0.654388	1		Alpine Wildflower - Honeydew	0.243974	0.807251	1
Asphodel - Honeydew	2.51589	0.0118731	1		Asphodel - Honeydew	-0.413856	0.67898	1
Carob - Honeydew	-0.971189	0.331454	1		Carob - Honeydew	-0.162	0.871306	1
Cherry - Honeydew	-0.64237	0.520633	1		Cherry - Honeydew	-0.413856	0.67898	1
Chestnut - Honeydew	-0.10981	0.91256	1		Chestnut - Honeydew	0.458459	0.646623	1
Cistus - Honeydew	-0.971189	0.331454	1		Cistus - Honeydew	-0.162	0.871306	1
Citrus - Honeydew	3.82503	0.000130754	0.0870825		Citrus - Honeydew	0.0190529	0.984799	1
Clover - Honeydew	-0.277311	0.781541	1		Clover - Honeydew	-0.413856	0.67898	1
Coriander - Honeydew	-1.58919	0.112017	1		Coriander - Honeydew	-0.648	0.516985	1
Dandelion - Honeydew	1.44469	0.148544	1		Dandelion - Honeydew	-0.467197	0.640359	1
Eucalyptus - Honeydew	-2.36481	0.0180393	1		Eucalyptus - Honeydew	0.748577	0.454112	1
False Indico - Honeydew	-1.63038	0.103022	1		False Indico - Honeydew	-0.271956	0.785655	1
Fenugreek - Honeydew	-1.35184	0.176427	1		Fenugreek - Honeydew	-0.225494	0.821595	1
Fir Honeydew - Honeydew	-0.852661	0.393847	1		Fir Honeydew - Honeydew	1.41327	0.157577	1
Heather - Honeydew	2.01186	0.0442348	1		Heather - Honeydew	-0.552346	0.580711	1
Acacia - Ivy	2.19592	0.0280977	1		Acacia - Ivy	0.259612	0.795163	1
Ailanthus - Ivy	1.69649	0.0897927	1		Ailanthus - Ivy	0	1	1
Alpine Wildflower - Ivy	1.30211	0.19288	1		Alpine Wildflower - Ivy	0.428951	0.667959	1
Asphodel - Ivy	2.58538	0.00972727	1		Asphodel - Ivy	0	1	1
Carob - Ivy	-0.362361	0.717082	1		Carob - Ivy	0	1	1
Cherry - Ivy	0.53318	0.593909	1		Cherry - Ivy	0	1	1
Chestnut - Ivy	1.0751	0.282328	1		Chestnut - Ivy	0.519259	0.60358	1
Cistus - Ivy	-0.362361	0.717082	1		Cistus - Ivy	0	1	1
Citrus - Ivy	2.9694	0.00298381	1		Citrus - Ivy	0.31745	0.750902	1
Clover - Ivy	0.77039	0.441069	1		Clover - Ivy	0	1	1
Coriander - Ivy	0.336102	0.736794	1		Coriander - Ivy	0	1	1
Dandelion - Ivy	1.86913	0.0616048	1		Dandelion - Ivy	0	1	1
Eucalyptus - Ivy	-0.084389	0.932747	1		Eucalyptus - Ivy	0.678022	0.497758	1
False Indico - Ivy	-0.530442	0.595805	1		False Indico - Ivy	0	1	1
Fenugreek - Ivy	-0.467806	0.639923	1		Fenugreek - Ivy	0	1	1
Fir Honeydew - Ivy	0.311061	0.755754	1		Fir Honeydew - Ivy	1.23426	0.217106	1
Heather - Ivy	2.13819	0.032501	1		Heather - Ivy	0	1	1
Honeydew - Ivy	1.0936	0.274132	1		Honeydew - Ivy	0.309376	0.757036	1
Acacia - Lavander	4.21035	2.54972e-05	0.0169812		Acacia - Lavander	0.410482	0.681453	1
Ailanthus - Lavander	2.96255	0.00305102	1		Ailanthus - Lavander	0	1	1
Alpine Wildflower - Lavander	2.65798	0.00786109	1		Alpine Wildflower - Lavander	0.649704	0.515884	1
Asphodel - Lavander	4.00782	6.12805e-05	0.0408128		Asphodel - Lavander	0	1	1
Carob - Lavander	-0.152793	0.878561	1		Carob - Lavander	0	1	1
Cherry - Lavander	1.25451	0.209655	1		Cherry - Lavander	0	1	1
Chestnut - Lavander	2.51676	0.0118438	1		Chestnut - Lavander	0.843114	0.399165	1
Cistus - Lavander	-0.152793	0.878561	1		Cistus - Lavander	0	1	1
Citrus - Lavander	5.31344	1.07574e-07	<0.001		Citrus - Lavander	0.491792	0.622866	1
Clover - Lavander	1.57276	0.115773	1		Clover - Lavander	0	1	1
Coriander - Lavander	1.2536	0.209988	1		Coriander - Lavander	0	1	1
Dandelion - Lavander	3.20403	0.0013552	0.90256		Dandelion - Lavander	0	1	1
Eucalyptus - Lavander	0.57902	0.562575	1		Eucalyptus - Lavander	1.04701	0.295093	1
False Indico - Lavander	-0.246371	0.805395	1		False Indico - Lavander	0	1	1
Fenugreek - Lavander	-0.208222	0.835056	1		Fenugreek - Lavander	0	1	1
Fir Honeydew - Lavander	0.893778	0.371441	1		Fir Honeydew - Lavander	1.59342	0.111066	1
Heather - Lavander	3.83181	0.000127204	0.0847178		Heather - Lavander	0	1	1
Honeydew - Lavander	2.42475	0.0153188	1		Honeydew - Lavander	0.482127	0.629715	1
Ivy - Lavander	0.426258	0.66992	1		Ivy - Lavander	0	1	1
Acacia - Linden	2.86367	0.00418763	1		Acacia - Linden	-0.0816273	0.934943	1
Ailanthus - Linden	1.51335	0.130191	1		Ailanthus - Linden	-0.448222	0.653993	1
Alpine Wildflower - Linden	0.888826	0.374097	1		Alpine Wildflower - Linden	0.276218	0.78238	1
Asphodel - Linden	2.83747	0.00454723	1		Asphodel - Linden	-0.39632	0.691869	1
Carob - Linden	-0.853503	0.393381	1		Carob - Linden	-0.154267	0.877399	1
Cherry - Linden	-0.341778	0.732518	1		Cherry - Linden	-0.39632	0.691869	1
Chestnut - Linden	0.42809	0.668586	1		Chestnut - Linden	0.5039	0.614332	1
Cistus - Linden	-0.853503	0.393381	1		Cistus - Linden	-0.154267	0.877399	1
Citrus - Linden	4.34976	1.36286e-05	0.00907667		Citrus - Linden	0.050334	0.959856	1
Clover - Linden	0.0257071	0.979491	1		Clover - Linden	-0.39632	0.691869	1
Coriander - Linden	-1.13344	0.257031	1		Coriander - Linden	-0.626637	0.530897	1
Dandelion - Linden	1.80174	0.0715856	1		Dandelion - Linden	-0.448222	0.653993	1
Eucalyptus - Linden	-1.93946	0.0524451	1		Eucalyptus - Linden	0.790596	0.42918	1
False Indico - Linden	-1.43545	0.151159	1		False Indico - Linden	-0.259452	0.795286	1
Fenugreek - Linden	-1.18915	0.23438	1		Fenugreek - Linden	-0.214935	0.829818	1
Fir Honeydew - Linden	-0.586261	0.5577	1		Fir Honeydew - Linden	1.43871	0.150232	1
Heather - Linden	2.44487	0.0144904	1		Heather - Linden	-0.531719	0.594921	1
Honeydew - Linden	0.474189	0.635365	1		Honeydew - Linden	0.031553	0.974828	1
Ivy - Linden	-0.870409	0.384077	1		Ivy - Linden	-0.295399	0.767689	1
Lavander - Linden	-2.0907	0.0365553	1		Lavander - Linden	-0.462802	0.643506	1
Acacia - Maple	-0.867011	0.385936	1		Acacia - Maple	0.134966	0.892639	1
Ailanthus - Maple	-1.00126	0.3167	1		Ailanthus - Maple	0	1	1
Alpine Wildflower - Maple	-1.29935	0.193824	1		Alpine Wildflower - Maple	0.228034	0.819619	1
Asphodel - Maple	-0.427195	0.669238	1		Asphodel - Maple	0	1	1
Carob - Maple	-1.72637	0.0842811	1		Carob - Maple	0	1	1
Cherry - Maple	-1.61203	0.106955	1		Cherry - Maple	0	1	1
Chestnut - Maple	-1.46571	0.142728	1		Chestnut - Maple	0.266616	0.789765	1
Cistus - Maple	-1.72637	0.0842811	1		Cistus - Maple	0	1	1
Citrus - Maple	-0.441299	0.658997	1		Citrus - Maple	0.166733	0.86758	1
Clover - Maple	-1.47508	0.140192	1		Clover - Maple	0	1	1
Coriander - Maple	-1.82971	0.0672937	1		Coriander - Maple	0	1	1
Dandelion - Maple	-0.904754	0.365596	1		Dandelion - Maple	0	1	1
Eucalyptus - Maple	-2.04403	0.040951	1		Eucalyptus - Maple	0.35671	0.721309	1
False Indico - Maple	-2.11436	0.0344844	1		False Indico - Maple	0	1	1
Fenugreek - Maple	-1.99344	0.0462134	1		Fenugreek - Maple	0	1	1
Fir Honeydew - Maple	-1.69937	0.0892489	1		Fir Honeydew - Maple	0.737611	0.460751	1
Heather - Maple	-0.831602	0.405633	1		Heather - Maple	0	1	1
Honeydew - Maple	-1.43056	0.152555	1		Honeydew - Maple	0.162	0.871306	1
Ivy - Maple	-1.82134	0.068555	1		Ivy - Maple	0	1	1
Lavander - Maple	-2.19288	0.028316	1		Lavander - Maple	0	1	1
Linden - Maple	-1.55067	0.12098	1		Linden - Maple	0.154267	0.877399	1
Acacia - Marruca	2.43004	0.015097	1		Acacia - Marruca	0.367146	0.71351	1
Ailanthus - Marruca	1.64375	0.100227	1		Ailanthus - Marruca	0	1	1
Alpine Wildflower - Marruca	1.15254	0.249098	1		Alpine Wildflower - Marruca	0.589257	0.555689	1
Asphodel - Marruca	2.74018	0.00614061	1		Asphodel - Marruca	0	1	1
Carob - Marruca	-0.623151	0.533185	1		Carob - Marruca	0	1	1
Cherry - Marruca	0.153891	0.877696	1		Cherry - Marruca	0	1	1
Chestnut - Marruca	0.848178	0.396339	1		Chestnut - Marruca	0.747341	0.454858	1
Cistus - Marruca	-0.623151	0.533185	1		Cistus - Marruca	0	1	1
Citrus - Marruca	3.48529	0.000491613	0.327414		Citrus - Marruca	0.442834	0.657886	1
Clover - Marruca	0.452836	0.650667	1		Clover - Marruca	0	1	1
Coriander - Marruca	-0.194754	0.845586	1		Coriander - Marruca	0	1	1
Dandelion - Marruca	1.86801	0.0617601	1		Dandelion - Marruca	0	1	1
Eucalyptus - Marruca	-0.77147	0.440429	1		Eucalyptus - Marruca	0.943767	0.345289	1
False Indico - Marruca	-0.985288	0.324483	1		False Indico - Marruca	0	1	1
Fenugreek - Marruca	-0.840257	0.400765	1		Fenugreek - Marruca	0	1	1
Fir Honeydew - Marruca	-0.0966474	0.923006	1		Fir Honeydew - Marruca	1.51165	0.130622	1
Heather - Marruca	2.27853	0.0226952	1		Heather - Marruca	0	1	1
Honeydew - Marruca	0.869298	0.384684	1		Honeydew - Marruca	0.433296	0.6648	1
Ivy - Marruca	-0.418899	0.67529	1		Ivy - Marruca	0	1	1
Lavander - Marruca	-1.12896	0.258913	1		Lavander - Marruca	0	1	1
Linden - Marruca	0.556249	0.57804	1		Linden - Marruca	0.415203	0.677994	1
Maple - Marruca	1.69302	0.0904526	1		Maple - Marruca	0	1	1
Acacia - Multifloral	3.4631	0.000533998	0.355642		Acacia - Multifloral	-0.730128	0.465312	1
Ailanthus - Multifloral	1.49725	0.134328	1		Ailanthus - Multifloral	-0.86962	0.384508	1
Alpine Wildflower - Multifloral	0.806806	0.419778	1		Alpine Wildflower - Multifloral	-0.163249	0.870323	1
Asphodel - Multifloral	2.92757	0.00341625	1		Asphodel - Multifloral	-0.747447	0.454794	1
Carob - Multifloral	-0.928244	0.353281	1		Carob - Multifloral	-0.269269	0.787723	1
Cherry - Multifloral	-0.551306	0.581424	1		Cherry - Multifloral	-0.747447	0.454794	1
Chestnut - Multifloral	0.202939	0.839183	1		Chestnut - Multifloral	-0.00602917	0.995189	1
Cistus - Multifloral	-0.928244	0.353281	1		Cistus - Multifloral	-0.269269	0.787723	1
Citrus - Multifloral	5.22934	1.70117e-07	<0.001		Citrus - Multifloral	-0.494205	0.621161	1
Clover - Multifloral	-0.149188	0.881405	1		Clover - Multifloral	-0.747447	0.454794	1
Coriander - Multifloral	-1.81238	0.0699267	1		Coriander - Multifloral	-1.40858	0.158961	1
Dandelion - Multifloral	1.82189	0.0684712	1		Dandelion - Multifloral	-0.86962	0.384508	1
Eucalyptus - Multifloral	-2.7681	0.0056384	1		Eucalyptus - Multifloral	0.452152	0.651159	1
False Indico - Multifloral	-1.59905	0.109809	1		False Indico - Multifloral	-0.46386	0.642748	1
Fenugreek - Multifloral	-1.30916	0.190479	1		Fenugreek - Multifloral	-0.379768	0.704118	1
Fir Honeydew - Multifloral	-0.782962	0.433649	1		Fir Honeydew - Multifloral	1.2694	0.204299	1
Heather - Multifloral	2.65608	0.00790543	1		Heather - Multifloral	-1.09278	0.27449	1
Honeydew - Multifloral	0.286492	0.774502	1		Honeydew - Multifloral	-0.53454	0.592968	1
Ivy - Multifloral	-1.03995	0.298363	1		Ivy - Multifloral	-0.534177	0.593219	1
Lavander - Multifloral	-2.58945	0.00961308	1		Lavander - Multifloral	-0.905945	0.364965	1
Linden - Multifloral	-0.334158	0.73826	1		Linden - Multifloral	-0.591316	0.554308	1
Maple - Multifloral	1.50653	0.131931	1		Maple - Multifloral	-0.269269	0.787723	1
Marruca - Multifloral	-0.802199	0.422438	1		Marruca - Multifloral	-0.790709	0.429114	1
Acacia - Rapeseed	-0.238225	0.811706	1		Acacia - Rapeseed	0.331237	0.740465	1
Ailanthus - Rapeseed	-0.548547	0.583317	1		Ailanthus - Rapeseed	0	1	1
Alpine Wildflower - Rapeseed	-1.26279	0.206664	1		Alpine Wildflower - Rapeseed	0.537297	0.591063	1
Asphodel - Rapeseed	0.632706	0.526926	1		Asphodel - Rapeseed	0	1	1
Carob - Rapeseed	-1.55362	0.120275	1		Carob - Rapeseed	0	1	1
Cherry - Rapeseed	-1.79549	0.0725762	1		Cherry - Rapeseed	0	1	1
Chestnut - Rapeseed	-1.73917	0.0820054	1		Chestnut - Rapeseed	0.66981	0.502979	1
Cistus - Rapeseed	-1.55362	0.120275	1		Cistus - Rapeseed	0	1	1
Citrus - Rapeseed	0.784364	0.432826	1		Citrus - Rapeseed	0.401546	0.688018	1
Clover - Rapeseed	-1.51482	0.129819	1		Clover - Rapeseed	0	1	1
Coriander - Rapeseed	-2.58234	0.0098132	1		Coriander - Rapeseed	0	1	1
Dandelion - Rapeseed	-0.340067	0.733806	1		Dandelion - Rapeseed	0	1	1
Eucalyptus - Rapeseed	-3.06732	0.00215991	1		Eucalyptus - Rapeseed	0.856454	0.391747	1
False Indico - Rapeseed	-2.40686	0.0160905	1		False Indico - Rapeseed	0	1	1
Fenugreek - Rapeseed	-2.07149	0.0383128	1		Fenugreek - Rapeseed	0	1	1
Fir Honeydew - Rapeseed	-1.89624	0.0579289	1		Fir Honeydew - Rapeseed	1.43204	0.152134	1
Heather - Rapeseed	-0.165738	0.868363	1		Heather - Rapeseed	0	1	1
Honeydew - Rapeseed	-1.60487	0.108522	1		Honeydew - Rapeseed	0.392323	0.69482	1
Ivy - Rapeseed	-2.0035	0.0451242	1		Ivy - Rapeseed	0	1	1
Lavander - Rapeseed	-3.15785	0.00158938	1		Lavander - Rapeseed	0	1	1
Linden - Rapeseed	-1.90325	0.0570079	1		Linden - Rapeseed	0.375446	0.707329	1
Maple - Rapeseed	0.730151	0.465298	1		Maple - Rapeseed	0	1	1
Marruca - Rapeseed	-1.99231	0.046337	1		Marruca - Rapeseed	0	1	1
Multifloral - Rapeseed	-1.89555	0.0580195	1		Multifloral - Rapeseed	0.701019	0.483291	1
Acacia - Reynoutria	1.54122	0.123262	1		Acacia - Reynoutria	-4.85298	1.2162e-06	0.000809987
Ailanthus - Reynoutria	1.33625	0.181467	1		Ailanthus - Reynoutria	-4.84147	1.28883e-06	0.000858363
Alpine Wildflower - Reynoutria	1.08844	0.276401	1		Alpine Wildflower - Reynoutria	-4.71756	2.38686e-06	0.00158965
Asphodel - Reynoutria	1.87463	0.0608436	1		Asphodel - Reynoutria	-4.76755	1.86481e-06	0.00124197
Carob - Reynoutria	0	1	1		Carob - Reynoutria	-3.57566	0.000349344	0.232663
Cherry - Reynoutria	0.689794	0.490324	1		Cherry - Reynoutria	-4.76755	1.86481e-06	0.00124197
Chestnut - Reynoutria	0.95345	0.340362	1		Chestnut - Reynoutria	-4.74395	2.09589e-06	0.00139586
Cistus - Reynoutria	0	1	1		Cistus - Reynoutria	-3.57566	0.000349344	0.232663
Citrus - Reynoutria	1.95769	0.0502662	1		Citrus - Reynoutria	-4.80207	1.57037e-06	0.00104587
Clover - Reynoutria	0.826747	0.40838	1		Clover - Reynoutria	-4.76755	1.86481e-06	0.00124197
Coriander - Reynoutria	0.57447	0.56565	1		Coriander - Reynoutria	-4.97954	6.3735e-07	0.000424475
Dandelion - Reynoutria	1.43276	0.151926	1		Dandelion - Reynoutria	-4.84147	1.28883e-06	0.000858363
Eucalyptus - Reynoutria	0.353434	0.723763	1		Eucalyptus - Reynoutria	-4.60892	4.04769e-06	0.00269576
False Indico - Reynoutria	0	1	1		False Indico - Reynoutria	-4.37927	1.19076e-05	0.00793046
Fenugreek - Reynoutria	0	1	1		Fenugreek - Reynoutria	-4.12882	3.64633e-05	0.0242845
Fir Honeydew - Reynoutria	0.560974	0.574815	1		Fir Honeydew - Reynoutria	-3.94403	8.01241e-05	0.0533626
Heather - Reynoutria	1.54473	0.122411	1		Heather - Reynoutria	-4.92188	8.57178e-07	0.00057088
Honeydew - Reynoutria	0.971189	0.331454	1		Honeydew - Reynoutria	-4.81252	1.49039e-06	0.000992601
Ivy - Reynoutria	0.362361	0.717082	1		Ivy - Reynoutria	-4.52289	6.09999e-06	0.0040626
Lavander - Reynoutria	0.152793	0.878561	1		Lavander - Reynoutria	-4.85837	1.18358e-06	0.000788264
Linden - Reynoutria	0.853503	0.393381	1		Linden - Reynoutria	-4.82527	1.3981e-06	0.000931138
Maple - Reynoutria	1.72637	0.0842811	1		Maple - Reynoutria	-3.57566	0.000349344	0.232663
Marruca - Reynoutria	0.623151	0.533185	1		Marruca - Reynoutria	-4.79725	1.60856e-06	0.0010713
Multifloral - Reynoutria	0.928244	0.353281	1		Multifloral - Reynoutria	-4.77364	1.80922e-06	0.00120494
Rapeseed - Reynoutria	1.55362	0.120275	1		Rapeseed - Reynoutria	-4.73016	2.24348e-06	0.00149416
Acacia - Rhododendron	2.72046	0.0065192	1		Acacia - Rhododendron	-1.09597	0.273093	1
Ailanthus - Rhododendron	1.51078	0.130844	1		Ailanthus - Rhododendron	-1.16899	0.242408	1
Alpine Wildflower - Rhododendron	0.905675	0.365108	1		Alpine Wildflower - Rhododendron	-0.652116	0.514326	1
Asphodel - Rhododendron	2.79919	0.00512306	1		Asphodel - Rhododendron	-1.0426	0.297133	1
Carob - Rhododendron	-0.828496	0.40739	1		Carob - Rhododendron	-0.41704	0.676649	1
Cherry - Rhododendron	-0.279103	0.780166	1		Cherry - Rhododendron	-1.0426	0.297133	1
Chestnut - Rhododendron	0.475521	0.634415	1		Chestnut - Rhododendron	-0.638196	0.523346	1
Cistus - Rhododendron	-0.828496	0.40739	1		Cistus - Rhododendron	-0.41704	0.676649	1
Citrus - Rhododendron	4.12246	3.74841e-05	0.0249644		Citrus - Rhododendron	-0.920127	0.357506	1
Clover - Rhododendron	0.0767126	0.938852	1		Clover - Rhododendron	-1.0426	0.297133	1
Coriander - Rhododendron	-0.971011	0.331543	1		Coriander - Rhododendron	-1.57626	0.114965	1
Dandelion - Rhododendron	1.78762	0.0738377	1		Dandelion - Rhododendron	-1.16899	0.242408	1
Eucalyptus - Rhododendron	-1.73115	0.083425	1		Eucalyptus - Rhododendron	-0.22237	0.824026	1
False Indico - Rhododendron	-1.38083	0.167332	1		False Indico - Rhododendron	-0.695067	0.487013	1
Fenugreek - Rhododendron	-1.14892	0.25059	1		Fenugreek - Rhododendron	-0.578331	0.563041	1
Fir Honeydew - Rhododendron	-0.525066	0.599537	1		Fir Honeydew - Rhododendron	0.812975	0.416232	1
Heather - Rhododendron	2.37804	0.0174051	1		Heather - Rhododendron	-1.36508	0.172226	1
Honeydew - Rhododendron	0.51728	0.604961	1		Honeydew - Rhododendron	-0.952899	0.340641	1
Ivy - Rhododendron	-0.815551	0.414757	1		Ivy - Rhododendron	-0.788132	0.430619	1
Lavander - Rhododendron	-1.94185	0.0521552	1		Lavander - Rhododendron	-1.20389	0.228631	1
Linden - Rhododendron	0.0783472	0.937552	1		Linden - Rhododendron	-0.996111	0.319196	1
Maple - Rhododendron	1.56363	0.117904	1		Maple - Rhododendron	-0.41704	0.676649	1
Marruca - Rhododendron	-0.482826	0.62922	1		Marruca - Rhododendron	-1.08896	0.276171	1
Multifloral - Rhododendron	0.392374	0.694782	1		Multifloral - Rhododendron	-0.71665	0.47359	1
Rapeseed - Rhododendron	1.898	0.0576961	1		Rapeseed - Rhododendron	-0.990869	0.32175	1
Reynoutria - Rhododendron	-0.828496	0.40739	1		Reynoutria - Rhododendron	4.53754	5.69139e-06	0.00379047
Acacia - Rosemary	0.470324	0.638124	1		Acacia - Rosemary	0.35006	0.726294	1
Ailanthus - Rosemary	0.0366329	0.970778	1		Ailanthus - Rosemary	0	1	1
Alpine Wildflower - Rosemary	-0.643671	0.519789	1		Alpine Wildflower - Rosemary	0.56474	0.57225	1
Asphodel - Rosemary	1.21939	0.222695	1		Asphodel - Rosemary	0	1	1
Carob - Rosemary	-1.2998	0.193669	1		Carob - Rosemary	0	1	1
Cherry - Rosemary	-1.29402	0.195657	1		Cherry - Rosemary	0	1	1
Chestnut - Rosemary	-1.09918	0.271691	1		Chestnut - Rosemary	0.710259	0.477543	1
Cistus - Rosemary	-1.2998	0.193669	1		Cistus - Rosemary	0	1	1
Citrus - Rosemary	1.53082	0.125813	1		Citrus - Rosemary	0.423267	0.6721	1
Clover - Rosemary	-1.0035	0.315619	1		Clover - Rosemary	0	1	1
Coriander - Rosemary	-2.0119	0.0442309	1		Coriander - Rosemary	0	1	1
Dandelion - Rosemary	0.253562	0.799834	1		Dandelion - Rosemary	0	1	1
Eucalyptus - Rosemary	-2.53076	0.0113815	1		Eucalyptus - Rosemary	0.902413	0.366837	1
False Indico - Rosemary	-2.0364	0.0417103	1		False Indico - Rosemary	0	1	1
Fenugreek - Rosemary	-1.74387	0.0811822	1		Fenugreek - Rosemary	0	1	1
Fir Honeydew - Rosemary	-1.43081	0.152484	1		Fir Honeydew - Rosemary	1.47522	0.140153	1
Heather - Rosemary	0.490482	0.623792	1		Heather - Rosemary	0	1	1
Honeydew - Rosemary	-0.98365	0.325287	1		Honeydew - Rosemary	0.413856	0.67898	1
Ivy - Rosemary	-1.58975	0.111892	1		Ivy - Rosemary	0	1	1
Lavander - Rosemary	-2.67205	0.00753905	1		Lavander - Rosemary	0	1	1
Linden - Rosemary	-1.29505	0.195304	1		Linden - Rosemary	0.39632	0.691869	1
Maple - Rosemary	1.00202	0.316333	1		Maple - Rosemary	0	1	1
Marruca - Rosemary	-1.48543	0.13743	1		Marruca - Rosemary	0	1	1
Multifloral - Rosemary	-1.23978	0.215057	1		Multifloral - Rosemary	0.747447	0.454794	1
Rapeseed - Rosemary	0.545341	0.585519	1		Rapeseed - Rosemary	0	1	1
Reynoutria - Rosemary	-1.2998	0.193669	1		Reynoutria - Rosemary	4.76755	1.86481e-06	0.00124197
Rhododendron - Rosemary	-1.30575	0.191639	1		Rhododendron - Rosemary	1.0426	0.297133	1
Acacia - Sainfon	2.0796	0.0375618	1		Acacia - Sainfon	-2.1045	0.0353347	1
Ailanthus - Sainfon	1.5915	0.111497	1		Ailanthus - Sainfon	-2.13402	0.0328414	1
Alpine Wildflower - Sainfon	1.18933	0.234312	1		Alpine Wildflower - Sainfon	-1.86335	0.0624129	1
Asphodel - Sainfon	2.48527	0.0129453	1		Asphodel - Sainfon	-2.03471	0.0418805	1
Carob - Sainfon	-0.417192	0.676538	1		Carob - Sainfon	-1.11445	0.265085	1
Cherry - Sainfon	0.433072	0.664962	1		Cherry - Sainfon	-2.03471	0.0418805	1
Chestnut - Sainfon	0.956802	0.338667	1		Chestnut - Sainfon	-1.88527	0.0593933	1
Cistus - Sainfon	-0.417192	0.676538	1		Cistus - Sainfon	-1.11445	0.265085	1
Citrus - Sainfon	2.85471	0.00430757	1		Citrus - Sainfon	-2.0136	0.0440518	1
Clover - Sainfon	0.670283	0.502677	1		Clover - Sainfon	-2.03471	0.0418805	1
Coriander - Sainfon	0.220508	0.825476	1		Coriander - Sainfon	-2.34948	0.0187999	1
Dandelion - Sainfon	1.76414	0.077709	1		Dandelion - Sainfon	-2.13402	0.0328414	1
Eucalyptus - Sainfon	-0.198812	0.84241	1		Eucalyptus - Sainfon	-1.64765	0.0994248	1
False Indico - Sainfon	-0.610707	0.541394	1		False Indico - Sainfon	-1.63139	0.102807	1
Fenugreek - Sainfon	-0.538593	0.590168	1		Fenugreek - Sainfon	-1.43875	0.15022	1
Fir Honeydew - Sainfon	0.216091	0.828917	1		Fir Honeydew - Sainfon	-0.696032	0.486409	1
Heather - Sainfon	2.02729	0.0426325	1		Heather - Sainfon	-2.25409	0.0241902	1
Honeydew - Sainfon	0.978428	0.327863	1		Honeydew - Sainfon	-2.03145	0.0422098	1
Ivy - Sainfon	-0.0866954	0.930914	1		Ivy - Sainfon	-1.76211	0.0780513	1
Lavander - Sainfon	-0.532437	0.594423	1		Lavander - Sainfon	-2.15813	0.0309177	1
Linden - Sainfon	0.754815	0.45036	1		Linden - Sainfon	-2.05408	0.0399683	1
Maple - Sainfon	1.76651	0.0773102	1		Maple - Sainfon	-1.11445	0.265085	1
Marruca - Sainfon	0.316885	0.751331	1		Marruca - Sainfon	-2.07347	0.038129	1
Multifloral - Sainfon	0.91867	0.358268	1		Multifloral - Sainfon	-1.93088	0.0534984	1
Rapeseed - Sainfon	1.90569	0.0566905	1		Rapeseed - Sainfon	-1.98792	0.0468201	1
Reynoutria - Sainfon	-0.417192	0.676538	1		Reynoutria - Sainfon	3.40844	0.000653356	0.435135
Rhododendron - Sainfon	0.70204	0.482654	1		Rhododendron - Sainfon	-1.51901	0.128761	1
Rosemary - Sainfon	1.48964	0.136319	1		Rosemary - Sainfon	-2.03471	0.0418805	1
Acacia - Savory	1.54122	0.123262	1		Acacia - Savory	0.134966	0.892639	1
Ailanthus - Savory	1.33625	0.181467	1		Ailanthus - Savory	0	1	1
Alpine Wildflower - Savory	1.08844	0.276401	1		Alpine Wildflower - Savory	0.228034	0.819619	1
Asphodel - Savory	1.87463	0.0608436	1		Asphodel - Savory	0	1	1
Carob - Savory	0	1	1		Carob - Savory	0	1	1
Cherry - Savory	0.689794	0.490324	1		Cherry - Savory	0	1	1
Chestnut - Savory	0.95345	0.340362	1		Chestnut - Savory	0.266616	0.789765	1
Cistus - Savory	0	1	1		Cistus - Savory	0	1	1
Citrus - Savory	1.95769	0.0502662	1		Citrus - Savory	0.166733	0.86758	1
Clover - Savory	0.826747	0.40838	1		Clover - Savory	0	1	1
Coriander - Savory	0.57447	0.56565	1		Coriander - Savory	0	1	1
Dandelion - Savory	1.43276	0.151926	1		Dandelion - Savory	0	1	1
Eucalyptus - Savory	0.353434	0.723763	1		Eucalyptus - Savory	0.35671	0.721309	1
False Indico - Savory	0	1	1		False Indico - Savory	0	1	1
Fenugreek - Savory	0	1	1		Fenugreek - Savory	0	1	1
Fir Honeydew - Savory	0.560974	0.574815	1		Fir Honeydew - Savory	0.737611	0.460751	1
Heather - Savory	1.54473	0.122411	1		Heather - Savory	0	1	1
Honeydew - Savory	0.971189	0.331454	1		Honeydew - Savory	0.162	0.871306	1
Ivy - Savory	0.362361	0.717082	1		Ivy - Savory	0	1	1
Lavander - Savory	0.152793	0.878561	1		Lavander - Savory	0	1	1
Linden - Savory	0.853503	0.393381	1		Linden - Savory	0.154267	0.877399	1
Maple - Savory	1.72637	0.0842811	1		Maple - Savory	0	1	1
Marruca - Savory	0.623151	0.533185	1		Marruca - Savory	0	1	1
Multifloral - Savory	0.928244	0.353281	1		Multifloral - Savory	0.269269	0.787723	1
Rapeseed - Savory	1.55362	0.120275	1		Rapeseed - Savory	0	1	1
Reynoutria - Savory	0	1	1		Reynoutria - Savory	3.57566	0.000349344	0.232663
Rhododendron - Savory	0.828496	0.40739	1		Rhododendron - Savory	0.41704	0.676649	1
Rosemary - Savory	1.2998	0.193669	1		Rosemary - Savory	0	1	1
Sainfon - Savory	0.417192	0.676538	1		Sainfon - Savory	1.11445	0.265085	1
Acacia - Sideritis	2.58836	0.00964345	1		Acacia - Sideritis	0.310295	0.756336	1
Ailanthus - Sideritis	1.92022	0.0548307	1		Ailanthus - Sideritis	0	1	1
Alpine Wildflower - Sideritis	1.50202	0.133093	1		Alpine Wildflower - Sideritis	0.506245	0.612684	1
Asphodel - Sideritis	2.90193	0.00370871	1		Asphodel - Sideritis	0	1	1
Carob - Sideritis	-0.389885	0.696622	1		Carob - Sideritis	0	1	1
Cherry - Sideritis	0.574957	0.56532	1		Cherry - Sideritis	0	1	1
Chestnut - Sideritis	1.25744	0.208596	1		Chestnut - Sideritis	0.62527	0.531794	1
Cistus - Sideritis	-0.389885	0.696622	1		Cistus - Sideritis	0	1	1
Citrus - Sideritis	3.49263	0.000478297	0.318546		Citrus - Sideritis	0.377187	0.706035	1
Clover - Sideritis	0.843929	0.398709	1		Clover - Sideritis	0	1	1
Coriander - Sideritis	0.364713	0.715326	1		Coriander - Sideritis	0	1	1
Dandelion - Sideritis	2.11883	0.0341052	1		Dandelion - Sideritis	0	1	1
Eucalyptus - Sideritis	-0.135607	0.892132	1		Eucalyptus - Sideritis	0.804847	0.420908	1
False Indico - Sideritis	-0.595559	0.55147	1		False Indico - Sideritis	0	1	1
Fenugreek - Sideritis	-0.51577	0.606015	1		Fenugreek - Sideritis	0	1	1
Fir Honeydew - Sideritis	0.320078	0.748909	1		Fir Honeydew - Sideritis	1.37994	0.167604	1
Heather - Sideritis	2.47333	0.013386	1		Heather - Sideritis	0	1	1
Honeydew - Sideritis	1.26588	0.205556	1		Honeydew - Sideritis	0.368231	0.712701	1
Ivy - Sideritis	-0.0247748	0.980235	1		Ivy - Sideritis	0	1	1
Lavander - Sideritis	-0.524184	0.600151	1		Lavander - Sideritis	0	1	1
Linden - Sideritis	1.00165	0.316513	1		Linden - Sideritis	0.352139	0.724734	1
Maple - Sideritis	1.87046	0.0614197	1		Maple - Sideritis	0	1	1
Marruca - Sideritis	0.447275	0.654676	1		Marruca - Sideritis	0	1	1
Multifloral - Sideritis	1.22834	0.21932	1		Multifloral - Sideritis	0.650742	0.515213	1
Rapeseed - Sideritis	2.2284	0.0258541	1		Rapeseed - Sideritis	0	1	1
Reynoutria - Sideritis	-0.389885	0.696622	1		Reynoutria - Sideritis	4.68164	2.8459e-06	0.00189537
Rhododendron - Sideritis	0.929936	0.352404	1		Rhododendron - Sideritis	0.932531	0.351062	1
Rosemary - Sideritis	1.77299	0.0762303	1		Rosemary - Sideritis	0	1	1
Sainfon - Sideritis	0.0701952	0.944038	1		Sainfon - Sideritis	1.93029	0.0535708	1
Savory - Sideritis	-0.389885	0.696622	1		Savory - Sideritis	0	1	1
Acacia - Strawberry tree	-1.39486	0.163057	1		Acacia - Strawberry tree	0.410482	0.681453	1
Ailanthus - Strawberry tree	-1.51349	0.130155	1		Ailanthus - Strawberry tree	0	1	1
Alpine Wildflower - Strawberry tree	-2.54837	0.0108226	1		Alpine Wildflower - Strawberry tree	0.649704	0.515884	1
Asphodel - Strawberry tree	-0.0856456	0.931748	1		Asphodel - Strawberry tree	0	1	1
Carob - Strawberry tree	-1.9479	0.0514271	1		Carob - Strawberry tree	0	1	1
Cherry - Strawberry tree	-2.83896	0.00452613	1		Cherry - Strawberry tree	0	1	1
Chestnut - Strawberry tree	-3.33769	0.000844771	0.562617		Chestnut - Strawberry tree	0.843114	0.399165	1
Cistus - Strawberry tree	-1.9479	0.0514271	1		Cistus - Strawberry tree	0	1	1
Citrus - Strawberry tree	-0.101711	0.918986	1		Citrus - Strawberry tree	0.491792	0.622866	1
Clover - Strawberry tree	-2.52071	0.011712	1		Clover - Strawberry tree	0	1	1
Coriander - Strawberry tree	-4.26604	1.98976e-05	0.0132518		Coriander - Strawberry tree	0	1	1
Dandelion - Strawberry tree	-1.27201	0.203368	1		Dandelion - Strawberry tree	0	1	1
Eucalyptus - Strawberry tree	-4.8063	1.53752e-06	0.00102399		Eucalyptus - Strawberry tree	1.04701	0.295093	1
False Indico - Strawberry tree	-3.14089	0.00168434	1		False Indico - Strawberry tree	0	1	1
Fenugreek - Strawberry tree	-2.65454	0.0079417	1		Fenugreek - Strawberry tree	0	1	1
Fir Honeydew - Strawberry tree	-2.84303	0.00446866	1		Fir Honeydew - Strawberry tree	1.59342	0.111066	1
Heather - Strawberry tree	-1.18165	0.237346	1		Heather - Strawberry tree	0	1	1
Honeydew - Strawberry tree	-3.04538	0.00232389	1		Honeydew - Strawberry tree	0.482127	0.629715	1
Ivy - Strawberry tree	-2.80991	0.00495546	1		Ivy - Strawberry tree	0	1	1
Lavander - Strawberry tree	-4.57664	4.72506e-06	0.00314689		Lavander - Strawberry tree	0	1	1
Linden - Strawberry tree	-3.42894	0.000605947	0.403561		Linden - Strawberry tree	0.462802	0.643506	1
Maple - Strawberry tree	0.397774	0.690797	1		Maple - Strawberry tree	0	1	1
Marruca - Strawberry tree	-3.10818	0.00188244	1		Marruca - Strawberry tree	0	1	1
Multifloral - Strawberry tree	-3.67953	0.000233665	0.155621		Multifloral - Strawberry tree	0.905945	0.364965	1
Rapeseed - Strawberry tree	-0.770715	0.440876	1		Rapeseed - Strawberry tree	0	1	1
Reynoutria - Strawberry tree	-1.9479	0.0514271	1		Reynoutria - Strawberry tree	4.85837	1.18358e-06	0.000788264
Rhododendron - Strawberry tree	-3.3428	0.000829385	0.55237		Rhododendron - Strawberry tree	1.20389	0.228631	1
Rosemary - Strawberry tree	-1.42142	0.155193	1		Rosemary - Strawberry tree	0	1	1
Sainfon - Strawberry tree	-2.70374	0.00685649	1		Sainfon - Strawberry tree	2.15813	0.0309177	1
Savory - Strawberry tree	-1.9479	0.0514271	1		Savory - Strawberry tree	0	1	1
Sideritis - Strawberry tree	-3.21263	0.00131527	0.875972		Sideritis - Strawberry tree	0	1	1
Acacia - Sulla	2.28784	0.0221467	1		Acacia - Sulla	-0.765388	0.444041	1
Ailanthus - Sulla	1.12198	0.261873	1		Ailanthus - Sulla	-0.924241	0.355361	1
Alpine Wildflower - Sulla	0.398145	0.690523	1		Alpine Wildflower - Sulla	-0.327169	0.74354	1
Asphodel - Sulla	2.48749	0.0128647	1		Asphodel - Sulla	-0.817949	0.413386	1
Carob - Sulla	-0.986132	0.324068	1		Carob - Sulla	-0.319256	0.749533	1
Cherry - Sulla	-0.681551	0.495523	1		Cherry - Sulla	-0.817949	0.413386	1
Chestnut - Sulla	-0.17606	0.860247	1		Chestnut - Sulla	-0.24537	0.80617	1
Cistus - Sulla	-0.986132	0.324068	1		Cistus - Sulla	-0.319256	0.749533	1
Citrus - Sulla	3.79891	0.000145335	0.096793		Citrus - Sulla	-0.593291	0.552987	1
Clover - Sulla	-0.315246	0.752575	1		Clover - Sulla	-0.817949	0.413386	1
Coriander - Sulla	-1.6608	0.0967544	1		Coriander - Sulla	-1.28712	0.198053	1
Dandelion - Sulla	1.40919	0.158779	1		Dandelion - Sulla	-0.924241	0.355361	1
Eucalyptus - Sulla	-2.43881	0.0147358	1		Eucalyptus - Sulla	0.147743	0.882546	1
False Indico - Sulla	-1.65703	0.0975129	1		False Indico - Sulla	-0.536457	0.591643	1
Fenugreek - Sulla	-1.37331	0.169657	1		Fenugreek - Sulla	-0.444602	0.656607	1
Fir Honeydew - Sulla	-0.88785	0.374622	1		Fir Honeydew - Sulla	1.05905	0.289577	1
Heather - Sulla	1.97464	0.0483089	1		Heather - Sulla	-1.09459	0.273696	1
Honeydew - Sulla	-0.0572726	0.954328	1		Honeydew - Sulla	-0.623511	0.532949	1
Ivy - Sulla	-1.12329	0.261316	1		Ivy - Sulla	-0.610534	0.541508	1
Lavander - Sulla	-2.47915	0.0131697	1		Lavander - Sulla	-0.954048	0.340059	1
Linden - Sulla	-0.536391	0.591689	1		Linden - Sulla	-0.665475	0.505747	1
Maple - Sulla	1.41687	0.156521	1		Maple - Sulla	-0.319256	0.749533	1
Marruca - Sulla	-0.91129	0.362143	1		Marruca - Sulla	-0.856653	0.391637	1
Multifloral - Sulla	-0.366034	0.71434	1		Multifloral - Sulla	-0.279755	0.779666	1
Rapeseed - Sulla	1.57474	0.115316	1		Rapeseed - Sulla	-0.775124	0.438267	1
Reynoutria - Sulla	-0.986132	0.324068	1		Reynoutria - Sulla	4.65785	3.19523e-06	0.00212802
Rhododendron - Sulla	-0.574976	0.565307	1		Rhododendron - Sulla	0.372487	0.70953	1
Rosemary - Sulla	0.950019	0.342102	1		Rosemary - Sulla	-0.817949	0.413386	1
Sainfon - Sulla	-1.0079	0.313503	1		Sainfon - Sulla	1.73474	0.0827865	1
Savory - Sulla	-0.986132	0.324068	1		Savory - Sulla	-0.319256	0.749533	1
Sideritis - Sulla	-1.30218	0.192854	1		Sideritis - Sulla	-0.727258	0.467068	1
Strawberry tree - Sulla	3.01637	0.00255824	1		Strawberry tree - Sulla	-0.954048	0.340059	1
Acacia - Sunflower	2.19672	0.0280405	1		Acacia - Sunflower	0.422861	0.672397	1
Ailanthus - Sunflower	1.32787	0.184223	1		Ailanthus - Sunflower	0	1	1
Alpine Wildflower - Sunflower	0.746722	0.455231	1		Alpine Wildflower - Sunflower	0.666503	0.50509	1
Asphodel - Sunflower	2.52953	0.0114215	1		Asphodel - Sunflower	0	1	1
Carob - Sunflower	-0.820699	0.411818	1		Carob - Sunflower	0	1	1
Cherry - Sunflower	-0.267143	0.789359	1		Cherry - Sunflower	0	1	1
Chestnut - Sunflower	0.357869	0.720442	1		Chestnut - Sunflower	0.870968	0.383772	1
Cistus - Sunflower	-0.820699	0.411818	1		Cistus - Sunflower	0	1	1
Citrus - Sunflower	3.39873	0.000676998	0.450881		Citrus - Sunflower	0.505592	0.613143	1
Clover - Sunflower	0.0561205	0.955246	1		Clover - Sunflower	0	1	1
Coriander - Sunflower	-0.815765	0.414634	1		Coriander - Sunflower	0	1	1
Dandelion - Sunflower	1.57391	0.115508	1		Dandelion - Sunflower	0	1	1
Eucalyptus - Sunflower	-1.45672	0.145194	1		Eucalyptus - Sunflower	1.07606	0.281901	1
False Indico - Sunflower	-1.32968	0.183622	1		False Indico - Sunflower	0	1	1
Fenugreek - Sunflower	-1.12129	0.262165	1		Fenugreek - Sunflower	0	1	1
Fir Honeydew - Sunflower	-0.497942	0.618525	1		Fir Honeydew - Sunflower	1.61425	0.106473	1
Heather - Sunflower	2.02042	0.04334	1		Heather - Sunflower	0	1	1
Honeydew - Sunflower	0.408264	0.68308	1		Honeydew - Sunflower	0.495945	0.619934	1
Ivy - Sunflower	-0.780989	0.434809	1		Ivy - Sunflower	0	1	1
Lavander - Sunflower	-1.73023	0.0835888	1		Lavander - Sunflower	0	1	1
Linden - Sunflower	0.0457792	0.963486	1		Linden - Sunflower	0.476317	0.633849	1
Maple - Sunflower	1.53194	0.125536	1		Maple - Sunflower	0	1	1
Marruca - Sunflower	-0.449279	0.65323	1		Marruca - Sunflower	0	1	1
Multifloral - Sunflower	0.275566	0.782881	1		Multifloral - Sunflower	0.940516	0.346953	1
Rapeseed - Sunflower	1.7261	0.0843288	1		Rapeseed - Sunflower	0	1	1
Reynoutria - Sunflower	-0.820699	0.411818	1		Reynoutria - Sunflower	4.8728	1.10025e-06	0.000732765
Rhododendron - Sunflower	-0.0177122	0.985868	1		Rhododendron - Sunflower	1.236	0.216458	1
Rosemary - Sunflower	1.17271	0.240911	1		Rosemary - Sunflower	0	1	1
Sainfon - Sunflower	-0.673773	0.500456	1		Sainfon - Sunflower	2.17919	0.0293178	1
Savory - Sunflower	-0.820699	0.411818	1		Savory - Sunflower	0	1	1
Sideritis - Sunflower	-0.872367	0.383008	1		Sideritis - Sunflower	0	1	1
Strawberry tree - Sunflower	2.93704	0.00331359	1		Strawberry tree - Sunflower	0	1	1
Sulla - Sunflower	0.45466	0.649354	1		Sulla - Sunflower	0.981655	0.32627	1
Acacia - Teucrium	1.54122	0.123262	1		Acacia - Teucrium	-4.88169	1.05182e-06	0.000700509
Ailanthus - Teucrium	1.33625	0.181467	1		Ailanthus - Teucrium	-4.86933	1.11976e-06	0.000745758
Alpine Wildflower - Teucrium	1.08844	0.276401	1		Alpine Wildflower - Teucrium	-4.74603	2.07451e-06	0.00138162
Asphodel - Teucrium	1.87463	0.0608436	1		Asphodel - Teucrium	-4.79499	1.62685e-06	0.00108348
Carob - Teucrium	0	1	1		Carob - Teucrium	-3.59624	0.000322849	0.215018
Cherry - Teucrium	0.689794	0.490324	1		Cherry - Teucrium	-4.79499	1.62685e-06	0.00108348
Chestnut - Teucrium	0.95345	0.340362	1		Chestnut - Teucrium	-4.77279	1.81692e-06	0.00121007
Cistus - Teucrium	0	1	1		Cistus - Teucrium	-3.59624	0.000322849	0.215018
Citrus - Teucrium	1.95769	0.0502662	1		Citrus - Teucrium	-4.83066	1.36079e-06	0.000906288
Clover - Teucrium	0.826747	0.40838	1		Clover - Teucrium	-4.79499	1.62685e-06	0.00108348
Coriander - Teucrium	0.57447	0.56565	1		Coriander - Teucrium	-5.0082	5.49411e-07	0.000365908
Dandelion - Teucrium	1.43276	0.151926	1		Dandelion - Teucrium	-4.86933	1.11976e-06	0.000745758
Eucalyptus - Teucrium	0.353434	0.723763	1		Eucalyptus - Teucrium	-4.6375	3.52653e-06	0.00234867
False Indico - Teucrium	0	1	1		False Indico - Teucrium	-4.40448	1.06039e-05	0.00706222
Fenugreek - Teucrium	0	1	1		Fenugreek - Teucrium	-4.15258	3.28746e-05	0.0218945
Fir Honeydew - Teucrium	0.560974	0.574815	1		Fir Honeydew - Teucrium	-3.97097	7.15796e-05	0.047672
Heather - Teucrium	1.54473	0.122411	1		Heather - Teucrium	-4.95021	7.41353e-07	0.000493741
Honeydew - Teucrium	0.971189	0.331454	1		Honeydew - Teucrium	-4.84115	1.2909e-06	0.000859739
Ivy - Teucrium	0.362361	0.717082	1		Ivy - Teucrium	-4.54892	5.39208e-06	0.00359112
Lavander - Teucrium	0.152793	0.878561	1		Lavander - Teucrium	-4.88633	1.02734e-06	0.000684206
Linden - Teucrium	0.853503	0.393381	1		Linden - Teucrium	-4.85393	1.21036e-06	0.000806101
Maple - Teucrium	1.72637	0.0842811	1		Maple - Teucrium	-3.59624	0.000322849	0.215018
Marruca - Teucrium	0.623151	0.533185	1		Marruca - Teucrium	-4.82486	1.401e-06	0.000933062
Multifloral - Teucrium	0.928244	0.353281	1		Multifloral - Teucrium	-4.80267	1.56565e-06	0.00104272
Rapeseed - Teucrium	1.55362	0.120275	1		Rapeseed - Teucrium	-4.75738	1.96123e-06	0.00130618
Reynoutria - Teucrium	0	1	1		Reynoutria - Teucrium	-0.0205793	0.983581	1
Rhododendron - Teucrium	0.828496	0.40739	1		Rhododendron - Teucrium	-4.56606	4.96984e-06	0.00330991
Rosemary - Teucrium	1.2998	0.193669	1		Rosemary - Teucrium	-4.79499	1.62685e-06	0.00108348
Sainfon - Teucrium	0.417192	0.676538	1		Sainfon - Teucrium	-3.43447	0.000593712	0.395413
Savory - Teucrium	0	1	1		Savory - Teucrium	-3.59624	0.000322849	0.215018
Sideritis - Teucrium	0.389885	0.696622	1		Sideritis - Teucrium	-4.70858	2.49443e-06	0.00166129
Strawberry tree - Teucrium	1.9479	0.0514271	1		Strawberry tree - Teucrium	-4.88633	1.02734e-06	0.000684206
Sulla - Teucrium	0.986132	0.324068	1		Sulla - Teucrium	-4.6865	2.77918e-06	0.00185093
Sunflower - Teucrium	0.820699	0.411818	1		Sunflower - Teucrium	-4.90085	9.5423e-07	0.000635517
Acacia - Thistle	0.947229	0.343522	1		Acacia - Thistle	0.434413	0.663988	1
Ailanthus - Thistle	0.326465	0.744073	1		Ailanthus - Thistle	0	1	1
Alpine Wildflower - Thistle	-0.442352	0.658234	1		Alpine Wildflower - Thistle	0.681989	0.495246	1
Asphodel - Thistle	1.63404	0.10225	1		Asphodel - Thistle	0	1	1
Carob - Thistle	-1.22127	0.221984	1		Carob - Thistle	0	1	1
Cherry - Thistle	-1.20148	0.229567	1		Cherry - Thistle	0	1	1
Chestnut - Thistle	-1.00662	0.31412	1		Chestnut - Thistle	0.897175	0.369625	1
Cistus - Thistle	-1.22127	0.221984	1		Cistus - Thistle	0	1	1
Citrus - Thistle	2.22472	0.0261002	1		Citrus - Thistle	0.518394	0.604183	1
Clover - Thistle	-0.873723	0.382269	1		Clover - Thistle	0	1	1
Coriander - Thistle	-2.12448	0.0336302	1		Coriander - Thistle	0	1	1
Dandelion - Thistle	0.57664	0.564183	1		Dandelion - Thistle	0	1	1
Eucalyptus - Thistle	-2.74552	0.00604145	1		Eucalyptus - Thistle	1.10298	0.270037	1
False Indico - Thistle	-1.98698	0.0469247	1		False Indico - Thistle	0	1	1
Fenugreek - Thistle	-1.67229	0.0944668	1		Fenugreek - Thistle	0	1	1
Fir Honeydew - Thistle	-1.34893	0.177358	1		Fir Honeydew - Thistle	1.63277	0.102517	1
Heather - Thistle	0.906219	0.36482	1		Heather - Thistle	0	1	1
Honeydew - Thistle	-0.855475	0.392288	1		Honeydew - Thistle	0.508784	0.610904	1
Ivy - Thistle	-1.51514	0.129738	1		Ivy - Thistle	0	1	1
Lavander - Thistle	-2.80912	0.00496772	1		Lavander - Thistle	0	1	1
Linden - Thistle	-1.24018	0.214908	1		Linden - Thistle	0.488895	0.624916	1
Maple - Thistle	1.1374	0.255371	1		Maple - Thistle	0	1	1
Marruca - Thistle	-1.42137	0.15521	1		Marruca - Thistle	0	1	1
Multifloral - Thistle	-1.20189	0.229407	1		Multifloral - Thistle	0.973527	0.330292	1
Rapeseed - Thistle	0.857089	0.391396	1		Rapeseed - Thistle	0	1	1
Reynoutria - Thistle	-1.22127	0.221984	1		Reynoutria - Thistle	4.88528	1.0328e-06	0.000687846
Rhododendron - Thistle	-1.2446	0.213279	1		Rhododendron - Thistle	1.26567	0.205631	1
Rosemary - Thistle	0.25838	0.796114	1		Rosemary - Thistle	0	1	1
Sainfon - Thistle	-1.40701	0.159425	1		Sainfon - Thistle	2.19773	0.0279682	1
Savory - Thistle	-1.22127	0.221984	1		Savory - Thistle	0	1	1
Sideritis - Thistle	-1.72766	0.0840499	1		Sideritis - Thistle	0	1	1
Strawberry tree - Thistle	1.94028	0.0523453	1		Strawberry tree - Thistle	0	1	1
Sulla - Thistle	-0.814347	0.415446	1		Sulla - Thistle	1.00733	0.313777	1
Sunflower - Thistle	-1.07085	0.284236	1		Sunflower - Thistle	0	1	1
Teucrium - Thistle	-1.22127	0.221984	1		Teucrium - Thistle	4.9134	8.95104e-07	0.000596139
Acacia - Thyme	2.44649	0.0144253	1		Acacia - Thyme	-0.883449	0.376994	1
Ailanthus - Thyme	1.58543	0.11287	1		Ailanthus - Thyme	-1.03467	0.300824	1
Alpine Wildflower - Thyme	1.06495	0.286898	1		Alpine Wildflower - Thyme	-0.563333	0.573208	1
Asphodel - Thyme	2.73039	0.00632597	1		Asphodel - Thyme	-0.949477	0.342378	1
Carob - Thyme	-0.689005	0.49082	1		Carob - Thyme	-0.422401	0.672732	1
Cherry - Thyme	0.0258125	0.979407	1		Cherry - Thyme	-0.949477	0.342378	1
Chestnut - Thyme	0.733364	0.463337	1		Chestnut - Thyme	-0.520288	0.602863	1
Cistus - Thyme	-0.689005	0.49082	1		Cistus - Thyme	-0.422401	0.672732	1
Citrus - Thyme	3.57659	0.000348102	0.231836		Citrus - Thyme	-0.762979	0.445476	1
Clover - Thyme	0.338431	0.735039	1		Clover - Thyme	-0.949477	0.342378	1
Coriander - Thyme	-0.389873	0.69663	1		Coriander - Thyme	-1.26228	0.206847	1
Dandelion - Thyme	1.82182	0.0684825	1		Dandelion - Thyme	-1.03467	0.300824	1
Eucalyptus - Thyme	-1.00567	0.314576	1		Eucalyptus - Thyme	-0.217861	0.827537	1
False Indico - Thyme	-1.10487	0.269217	1		False Indico - Thyme	-0.677349	0.498184	1
Fenugreek - Thyme	-0.936174	0.349184	1		Fenugreek - Thyme	-0.573931	0.566015	1
Fir Honeydew - Thyme	-0.224073	0.822701	1		Fir Honeydew - Thyme	0.700519	0.483603	1
Heather - Thyme	2.26654	0.0234183	1		Heather - Thyme	-1.1528	0.248993	1
Honeydew - Thyme	0.759192	0.447738	1		Honeydew - Thyme	-0.784458	0.432771	1
Ivy - Thyme	-0.538661	0.590121	1		Ivy - Thyme	-0.755615	0.44988	1
Lavander - Thyme	-1.34303	0.179264	1		Lavander - Thyme	-1.05692	0.290547	1
Linden - Thyme	0.420853	0.673862	1		Linden - Thyme	-0.814062	0.41561	1
Maple - Thyme	1.64851	0.0992483	1		Maple - Thyme	-0.422401	0.672732	1
Marruca - Thyme	-0.139685	0.888909	1		Marruca - Thyme	-0.981572	0.326311	1
Multifloral - Thyme	0.680049	0.496474	1		Multifloral - Thyme	-0.551311	0.58142	1
Rapeseed - Thyme	1.94676	0.0515634	1		Rapeseed - Thyme	-0.912491	0.36151	1
Reynoutria - Thyme	-0.689005	0.49082	1		Reynoutria - Thyme	4.41907	9.9128e-06	0.00660193
Rhododendron - Thyme	0.345878	0.729434	1		Rhododendron - Thyme	-0.0426903	0.965948	1
Rosemary - Thyme	1.41825	0.156117	1		Rosemary - Thyme	-0.949477	0.342378	1
Sainfon - Thyme	-0.433668	0.66453	1		Sainfon - Thyme	1.3784	0.168079	1
Savory - Thyme	-0.689005	0.49082	1		Savory - Thyme	-0.422401	0.672732	1
Sideritis - Thyme	-0.588191	0.556404	1		Sideritis - Thyme	-0.869295	0.384686	1
Strawberry tree - Thyme	3.13302	0.0017302	1		Strawberry tree - Thyme	-1.05692	0.290547	1
Sulla - Thyme	0.804294	0.421227	1		Sulla - Thyme	-0.332866	0.739236	1
Sunflower - Thyme	0.322298	0.747227	1		Sunflower - Thyme	-1.07692	0.281517	1
Teucrium - Thyme	-0.689005	0.49082	1		Teucrium - Thyme	4.44693	8.71057e-06	0.00580124
Thistle - Thyme	1.35139	0.17657	1		Thistle - Thyme	-1.09499	0.273521	1

## Sheet: ABUNDANCE_Region
L. passim
Comparison	Z	P.unadj	P.adj
Abruzzo - Aosta Valley	0	1	1
Abruzzo - Apulia	-2.30751	0.0210263	1
Aosta Valley - Apulia	-1.61728	0.105818	1
Abruzzo - Basilicata	-0.633834	0.526189	1
Aosta Valley - Basilicata	-0.47869	0.632159	1
Apulia - Basilicata	1.40923	0.158766	1
Abruzzo - Calabria	0	1	1
Aosta Valley - Calabria	0	1	1
Apulia - Calabria	1.69325	0.0904078	1
Basilicata - Calabria	0.497469	0.618858	1
Abruzzo - Campania	-0.551238	0.581471	1
Aosta Valley - Campania	-0.410236	0.681633	1
Apulia - Campania	1.5738	0.115533	1
Basilicata - Campania	0.0959336	0.923573	1
Calabria - Campania	-0.426987	0.669389	1
Abruzzo - Emilia-Romagna	-0.656053	0.51179	1
Aosta Valley - Emilia-Romagna	-0.501652	0.615912	1
Apulia - Emilia-Romagna	1.32127	0.18641	1
Basilicata - Emilia-Romagna	-0.0376642	0.969955	1
Calabria - Emilia-Romagna	-0.520638	0.602619	1
Campania - Emilia-Romagna	-0.13211	0.894897	1
Abruzzo - Friuli-Venezia Giulia	0	1	1
sta Valley - Friuli-Venezia Giulia	0	1	1
Apulia - Friuli-Venezia Giulia	1.65619	0.0976824	1
Basilicata - Friuli-Venezia Giulia	0.488361	0.625294	1
Calabria - Friuli-Venezia Giulia	0	1	1
Campania - Friuli-Venezia Giulia	0.418853	0.675324	1
ia-Romagna - Friuli-Venezia Giulia	0.511439	0.609043	1
Abruzzo - Lazio	0	1	1
Aosta Valley - Lazio	0	1	1
Apulia - Lazio	1.82573	0.0678909	1
Basilicata - Lazio	0.529211	0.596659	1
Calabria - Lazio	0	1	1
Campania - Lazio	0.455483	0.648762	1
Emilia-Romagna - Lazio	0.552554	0.580569	1
Friuli-Venezia Giulia - Lazio	0	1	1
Abruzzo - Liguria	0	1	1
Aosta Valley - Liguria	0	1	1
Apulia - Liguria	1.57633	0.11495	1
Basilicata - Liguria	0.468394	0.639503	1
Calabria - Liguria	0	1	1
Campania - Liguria	0.401084	0.688358	1
Emilia-Romagna - Liguria	0.491211	0.623277	1
Friuli-Venezia Giulia - Liguria	0	1	1
Lazio - Liguria	0	1	1
Abruzzo - Lombardy	-1.78945	0.073543	1
Aosta Valley - Lombardy	-1.24549	0.212951	1
Apulia - Lombardy	0.595007	0.551839	1
Basilicata - Lombardy	-0.930953	0.351878	1
Calabria - Lombardy	-1.30483	0.19195	1
Campania - Lombardy	-1.07935	0.280431	1
Emilia-Romagna - Lombardy	-0.857283	0.391289	1
Friuli-Venezia Giulia - Lombardy	-1.27587	0.202	1
Lazio - Lombardy	-1.4086	0.158953	1
Liguria - Lombardy	-1.21355	0.22492	1
Abruzzo - Marche	-2.57082	0.0101458	1
Aosta Valley - Marche	-2.05983	0.0394151	1
Apulia - Marche	-0.913403	0.361031	1
Basilicata - Marche	-1.9096	0.0561852	1
Calabria - Marche	-2.12651	0.0334612	1
Campania - Marche	-2.03533	0.0418176	1
Emilia-Romagna - Marche	-1.83948	0.0658443	1
Friuli-Venezia Giulia - Marche	-2.09433	0.0362304	1
Lazio - Marche	-2.23619	0.0253393	1
Liguria - Marche	-2.02271	0.0431031	1
Lombardy - Marche	-1.338	0.180895	1
Abruzzo - Molise	-1.35228	0.176287	1
Aosta Valley - Molise	-1.0434	0.296763	1
Apulia - Molise	0.543107	0.587056	1
Basilicata - Molise	-0.698839	0.484652	1
Calabria - Molise	-1.08182	0.279332	1
Campania - Molise	-0.808865	0.418593	1
Emilia-Romagna - Molise	-0.646754	0.517791	1
Friuli-Venezia Giulia - Molise	-1.06322	0.287682	1
Lazio - Molise	-1.14614	0.251736	1
Liguria - Molise	-1.02222	0.306675	1
Lombardy - Molise	0.0825249	0.934229	1
Marche - Molise	1.22602	0.220193	1
Abruzzo - Piedmont	-0.838647	0.401668	1
Aosta Valley - Piedmont	-0.594705	0.552041	1
Apulia - Piedmont	1.52349	0.127636	1
Basilicata - Piedmont	-0.101785	0.918927	1
Calabria - Piedmont	-0.621957	0.53397	1
Campania - Piedmont	-0.213857	0.830658	1
Emilia-Romagna - Piedmont	-0.0566874	0.954794	1
Friuli-Venezia Giulia - Piedmont	-0.608675	0.54274	1
Lazio - Piedmont	-0.66926	0.50333	1
Liguria - Piedmont	-0.579978	0.56193	1
Lombardy - Piedmont	0.96791	0.333089	1
Marche - Piedmont	1.99271	0.0462936	1
Molise - Piedmont	0.67845	0.497487	1
Abruzzo - Sardinia	-1.69827	0.0894563	1
Aosta Valley - Sardinia	-1.14638	0.251637	1
Apulia - Sardinia	0.853393	0.393441	1
Basilicata - Sardinia	-0.799381	0.42407	1
Calabria - Sardinia	-1.20429	0.228479	1
Campania - Sardinia	-0.951584	0.341308	1
Emilia-Romagna - Sardinia	-0.72573	0.468004	1
Friuli-Venezia Giulia - Sardinia	-1.17597	0.239607	1
Lazio - Sardinia	-1.30673	0.191304	1
Liguria - Sardinia	-1.11541	0.264676	1
Lombardy - Sardinia	0.220354	0.825595	1
Marche - Sardinia	1.52855	0.126377	1
Molise - Sardinia	0.078756	0.937227	1
Piedmont - Sardinia	-0.822909	0.41056	1
Abruzzo - Sicily	0	1	1
Aosta Valley - Sicily	0	1	1
Apulia - Sicily	2.01204	0.0442159	1
Basilicata - Sicily	0.571674	0.567543	1
Calabria - Sicily	0	1	1
Campania - Sicily	0.493989	0.621314	1
Emilia-Romagna - Sicily	0.594886	0.55192	1
Friuli-Venezia Giulia - Sicily	0	1	1
Lazio - Sicily	0	1	1
Liguria - Sicily	0	1	1
Lombardy - Sicily	1.55519	0.119901	1
Marche - Sicily	2.37697	0.0174557	1
Molise - Sicily	1.23092	0.218353	1
Piedmont - Sicily	0.735276	0.462171	1
Sardinia - Sicily	1.45431	0.145859	1
Abruzzo - Trentino South Tyrol	-0.707353	0.479347	1
osta Valley - Trentino South Tyrol	-0.553968	0.579601	1
Apulia - Trentino South Tyrol	1.1438	0.252705	1
Basilicata - Trentino South Tyrol	-0.119335	0.90501	1
Calabria - Trentino South Tyrol	-0.573411	0.566366	1
Campania - Trentino South Tyrol	-0.210729	0.833099	1
lia-Romagna - Trentino South Tyrol	-0.0817813	0.934821	1
ezia Giulia - Trentino South Tyrol	-0.56401	0.572747	1
Lazio - Trentino South Tyrol	-0.605741	0.544687	1
Liguria - Trentino South Tyrol	-0.54321	0.586985	1
Lombardy - Trentino South Tyrol	0.70745	0.479287	1
Marche - Trentino South Tyrol	1.69139	0.0907618	1
Molise - Trentino South Tyrol	0.536088	0.591898	1
Piedmont - Trentino South Tyrol	-0.0387936	0.969055	1
Sardinia - Trentino South Tyrol	0.577036	0.563915	1
Sicily - Trentino South Tyrol	-0.647911	0.517042	1
Abruzzo - Tuscany	-3.80664	0.00014087	0.0267652
Aosta Valley - Tuscany	-2.89832	0.00375164	0.712811
Apulia - Tuscany	-1.97751	0.0479836	1
Basilicata - Tuscany	-2.95383	0.00313855	0.596325
Calabria - Tuscany	-3.00941	0.00261755	0.497335
Campania - Tuscany	-3.13087	0.00174288	0.331147
Emilia-Romagna - Tuscany	-2.84549	0.00443436	0.842528
Friuli-Venezia Giulia - Tuscany	-2.95557	0.00312092	0.592974
Lazio - Tuscany	-3.19651	0.00139103	0.264296
Liguria - Tuscany	-2.8373	0.00454969	0.864442
Lombardy - Tuscany	-2.48167	0.0130768	1
Marche - Tuscany	-0.714803	0.474731	1
Molise - Tuscany	-2.14135	0.0322456	1
Piedmont - Tuscany	-3.19686	0.00138931	0.263969
Sardinia - Tuscany	-2.76488	0.00569435	1
Sicily - Tuscany	-3.44539	0.00057023	0.108344
Trentino South Tyrol - Tuscany	-2.62337	0.00870638	1
Abruzzo - Umbria	0	1	1
Aosta Valley - Umbria	0	1	1
Apulia - Umbria	1.53314	0.125243	1
Basilicata - Umbria	0.457404	0.647381	1
Calabria - Umbria	0	1	1
Campania - Umbria	0.39134	0.695546	1
Emilia-Romagna - Umbria	0.480041	0.631198	1
Friuli-Venezia Giulia - Umbria	0	1	1
Lazio - Umbria	0	1	1
Liguria - Umbria	0	1	1
Lombardy - Umbria	1.17989	0.238043	1
Marche - Umbria	1.98265	0.0474063	1
Molise - Umbria	0.999533	0.317537	1
Piedmont - Umbria	0.564417	0.572471	1
Sardinia - Umbria	1.08291	0.278849	1
Sicily - Umbria	0	1	1
Trentino South Tyrol - Umbria	0.531651	0.594968	1
Tuscany - Umbria	2.77207	0.00557019	1
Abruzzo - Veneto	-0.53805	0.590543	1
Aosta Valley - Veneto	-0.395268	0.692645	1
Apulia - Veneto	1.65647	0.0976267	1
Basilicata - Veneto	0.125	0.900524	1
Calabria - Veneto	-0.411953	0.680374	1
Campania - Veneto	0.0275909	0.977988	1
Emilia-Romagna - Veneto	0.161149	0.871976	1
Friuli-Venezia Giulia - Veneto	-0.403843	0.686328	1
Lazio - Veneto	-0.440495	0.659578	1
Liguria - Veneto	-0.38618	0.699363	1
Lombardy - Veneto	1.14709	0.251344	1
Marche - Veneto	2.09582	0.0360978	1
Molise - Veneto	0.852224	0.39409	1
Piedmont - Veneto	0.250962	0.801844	1
Sardinia - Veneto	1.02032	0.307579	1
Sicily - Veneto	-0.479403	0.631652	1
Trentino South Tyrol - Veneto	0.239623	0.810622	1
Tuscany - Veneto	3.23079	0.00123447	0.234549
Umbria - Veneto	-0.376524	0.706527	1

## Sheet: ABUNDANCE_Geo classification
DWV
Comparison	Z	P.unadj	P.adj
Central - Insular	-0.901528	0.367308	1
Central - Northeastern	1.2046	0.22836	1
Insular - Northeastern	2.26679	0.0234033	0.234033
Central - Northwestern	-0.688213	0.491318	1
Insular - Northwestern	0.283353	0.776907	1
Northeastern - Northwestern	-2.12072	0.0339456	0.339456
Central - Southern	1.68511	0.0919674	0.919674
Insular - Southern	2.98337	0.00285097	0.0285098
Northeastern - Southern	0.352186	0.724699	1
Northwestern - Southern	2.89552	0.00378526	0.0378526
